# Supplementary material for: Sensitivity of ocean circulation to warming during the Early Eocene greenhouse
Source: Proc Natl Acad Sci U S A. 2024 Jun 3;121(24):e2311980121. doi: 10.1073/pnas.2311980121 (PMC11181020; doi:10.1073/pnas.2311980121)
Supplement: Supplementary file 2 — Dataset S01 (XLSX) [file pnas.2311980121.sd01.xlsx]

## Sheet: Table S1
Dataset S1. Benthic foraminiferal δ13C and δ18O for ODP Site 1258.
Leg	Site	Hole	Core	Type	Section	Top(cm)	Bottom(cm)	Depth (Mbsf)	Depth (rmcd)	Age_ka_BP (Westerhold_17)	N. truempyi δ13C [‰ PDB]	N. truempyi δ18O [‰ PDB]
207	1258	A	7	R	4	139	141	58.09	56.1	50060.9	0.522	-0.78
207	1258	A	7	R	5	2	3.5	58.22	56.23	50072.5	0.617	-0.724
207	1258	A	7	R	5	12	13.5	58.32	56.33	50081.4	0.644	-0.727
207	1258	A	7	R	5	22	23.5	58.42	56.43	50090.3	0.398	-0.8
207	1258	A	7	R	5	32	33.5	58.52	56.53	50099.2	0.38	-0.924
207	1258	B	7	R	1	102	103.5	61.52	56.58	50103.6	0.536	-0.775
207	1258	A	7	R	5	42	43.5	58.62	56.63	50108.1	0.543	-0.758
207	1258	B	7	R	1	112	113.5	61.62	56.68	50112.5	0.581	-0.714
207	1258	B	7	R	1	122	123.5	61.72	56.78	50121.4	0.633	-0.619
207	1258	B	7	R	1	132	133.5	61.82	56.88	50130.3	0.657	-0.553
207	1258	B	7	R	1	142	143.5	61.92	56.98	50139.2	0.579	-0.674
207	1258	B	7	R	2	2	3.5	62.02	57.08	50148.1	0.57	-0.803
207	1258	B	7	R	2	12	13.5	62.12	57.18	50157	0.421	-0.821
207	1258	B	7	R	2	22	23.5	62.22	57.28	50165.9	0.556	-0.888
207	1258	B	7	R	2	32	33.5	62.32	57.38	50174.8	0.614	-0.784
207	1258	B	7	R	2	42	43.5	62.42	57.48	50183.7	0.714	-0.721
207	1258	B	7	R	2	52	53.5	62.52	57.58	50192.6	0.866	-0.629
207	1258	B	7	R	2	62	63.5	62.62	57.68	50201.5	0.642	-0.675
207	1258	B	7	R	2	72	73.5	62.72	57.78	50210.4	0.556	-0.675
207	1258	B	7	R	2	82	83.5	62.82	57.88	50219.3	0.347	-1.014
207	1258	B	7	R	2	92	93.5	62.92	57.98	50228.2	0.42	-0.958
207	1258	B	7	R	2	102	103.5	63.02	58.08	50237.1	0.589	-0.795
207	1258	B	7	R	2	112	113.5	63.12	58.18	50246	0.71	-0.556
207	1258	B	7	R	2	122	123.5	63.22	58.28	50254.9	0.826	-0.59
207	1258	B	7	R	2	132	133.5	63.32	58.38	50263.8	0.642	-0.656
207	1258	B	7	R	2	142	143.5	63.42	58.48	50271.6	0.529	-0.772
207	1258	B	7	R	3	2	3.5	63.52	58.58	50277	0.517	-0.809
207	1258	B	7	R	3	12	13.5	63.62	58.68	50282.3	0.581	-0.789
207	1258	B	7	R	3	23	24.5	63.73	58.79	50288.2	0.575	-0.765
207	1258	B	7	R	3	32	33.5	63.82	58.88	50293	0.581	-0.594
207	1258	B	7	R	3	42	43.5	63.92	58.98	50298.4	0.648	-0.598
207	1258	B	7	R	3	50	52	64	59.06	50302.7	0.65	-0.702
207	1258	B	7	R	3	62	63.5	64.12	59.18	50309.1	0.74	-0.615
207	1258	B	7	R	3	72	73.5	64.22	59.28	50314.5	0.762	-0.589
207	1258	B	7	R	3	82	83.5	64.32	59.38	50319.8	0.645	-0.561
207	1258	B	7	R	3	92	93.5	64.42	59.48	50325.2	0.637	-0.703
207	1258	B	7	R	3	102	103.5	64.52	59.58	50330.5	0.495	-0.795
207	1258	B	7	R	3	112	113.5	64.62	59.68	50335.9	0.451	-0.756
207	1258	B	7	R	3	123	124.5	64.73	59.79	50341.8	0.537	-0.681
207	1258	B	7	R	3	132	133.5	64.82	59.88	50346.6	0.466	-0.6
207	1258	B	7	R	3	142	143.5	64.92	59.98	50352	0.435	-0.597
207	1258	B	7	R	4	2	3.5	65.02	60.08	50357.3	0.329	-0.715
207	1258	B	7	R	4	12	13.5	65.12	60.18	50362.7	-0.23	-1.193
207	1258	B	7	R	4	22	23.5	65.22	60.28	50368	-0.168	-1.44
207	1258	B	7	R	4	32	33.5	65.32	60.38	50373.4	-0.176	-1.281
207	1258	B	7	R	4	42	43.5	65.42	60.48	50378.4	0.488	-0.854
207	1258	B	7	R	4	53	55	65.53	60.59	50383.7	0.478	-0.56
207	1258	B	7	R	4	62	63.5	65.62	60.68	50388	0.482	-0.546
207	1258	B	7	R	4	70	71.5	65.7	60.76	50391.9	0.346	-0.916
207	1258	B	7	R	4	72	73.5	65.72	60.78	50392.9	0.486	-0.742
207	1258	B	7	R	4	80	81.5	65.8	60.86	50396.7	0.385	-0.856
207	1258	B	7	R	4	82	83.5	65.82	60.88	50397.7	0.349	-0.942
207	1258	B	7	R	4	90	91.5	65.9	60.96	50401.5	0.457	-0.913
207	1258	B	7	R	4	92	93.5	65.92	60.98	50402.5	0.329	-0.892
207	1258	B	7	R	4	98	100	65.98	61.04	50405.4	0.456	-0.813
207	1258	B	7	R	4	102	103.5	66.02	61.08	50407.3	0.44	-0.855
207	1258	B	7	R	4	110	111.5	66.1	61.16	50411.2	0.533	-0.822
207	1258	B	7	R	4	112	113.5	66.12	61.18	50412.1	0.515	-0.799
207	1258	B	7	R	4	120	121.5	66.2	61.26	50416	0.575	-0.808
207	1258	B	7	R	4	122	123.5	66.22	61.28	50417	0.516	-0.874
207	1258	B	7	R	4	130	131.5	66.3	61.36	50420.8	0.476	-0.866
207	1258	B	7	R	4	132	133.5	66.32	61.38	50421.8	0.52	-0.878
207	1258	B	7	R	4	140	141.5	66.4	61.46	50425.7	0.598	-0.804
207	1258	B	7	R	4	142	143.5	66.42	61.48	50426.6	0.563	-0.745
207	1258	B	7	R	5	2	3.5	66.52	61.58	50431.4	0.531	-0.68
207	1258	B	7	R	5	12	13.5	66.62	61.68	50436.3	0.437	-0.939
207	1258	B	7	R	5	22	23.5	66.72	61.78	50441.1	0.446	-1.121
207	1258	B	7	R	5	32	33.5	66.82	61.88	50445.9	0.436	-0.871
207	1258	A	8	R	2	112	113.5	64.82	61.95	50449.3	0.507	-0.838
207	1258	A	8	R	2	122	123.5	64.92	62.05	50454.1	0.543	-0.845
207	1258	A	8	R	2	132	133.5	65.02	62.15	50458.9	0.508	-0.677
207	1258	A	8	R	2	142	143.5	65.12	62.25	50463.8	0.38	-0.845
207	1258	A	8	R	3	2	3.5	65.19	62.32	50467.1	0	-1.073
207	1258	A	8	R	3	12	13.5	65.29	62.42	50472	-0.12	-1.102
207	1258	A	8	R	3	23	24.5	65.4	62.53	50477.3	0.652	-0.723
207	1258	A	8	R	3	32	33.5	65.49	62.62	50481.6	-0.27	-1.149
207	1258	A	8	R	3	42	43.5	65.59	62.72	50487	0.171	-1.049
207	1258	A	8	R	3	52	53.5	65.69	62.82	50493.5	0.027	-0.91
207	1258	A	8	R	3	62	63.5	65.79	62.92	50500	-0.233	-1.293
207	1258	A	8	R	3	72	73.5	65.89	63.02	50506.6	-0.241	-1.398
207	1258	A	8	R	3	82	83.5	65.99	63.12	50513.1	0.108	-1.358
207	1258	A	8	R	3	92	93.5	66.09	63.22	50519.6	0.668	-0.976
207	1258	A	8	R	3	102	103.5	66.19	63.32	50526.2	0.832	-0.775
207	1258	A	8	R	3	112	113.5	66.29	63.42	50532.7	0.88	-0.678
207	1258	A	8	R	3	123	124.5	66.4	63.53	50539.9	0.935	-0.683
207	1258	A	8	R	3	132	133.5	66.49	63.62	50545.8	0.669	-0.874
207	1258	A	8	R	3	142	143.5	66.59	63.72	50552.3	0.706	-0.774
207	1258	A	8	R	4	2	3.5	66.69	63.82	50558.9	0.774	-0.835
207	1258	A	8	R	4	12	13.5	66.79	63.92	50565.4	0.791	-0.792
207	1258	A	8	R	4	22	23.5	66.89	64.02	50571.9	0.799	-0.622
207	1258	A	8	R	4	32	33.5	66.99	64.12	50578.5	0.777	-0.795
207	1258	A	8	R	4	42	43.5	67.09	64.22	50585	0.413	-0.858
207	1258	A	8	R	4	53	54.5	67.2	64.33	50592.2	0.331	-0.942
207	1258	A	8	R	4	62	63.5	67.29	64.42	50598.1	0.354	-1.032
207	1258	A	8	R	4	73	74.5	67.4	64.53	50605.3	0.677	-0.895
207	1258	A	8	R	4	82	83.5	67.49	64.62	50611.2	0.808	-0.715
207	1258	A	8	R	4	93.5	95	67.605	64.735	50618.7	0.821	-0.724
207	1258	A	8	R	4	103	104.5	67.7	64.83	50624.9	0.759	-0.702
207	1258	A	8	R	4	112	113.5	67.79	64.92	50630.8	0.721	-0.704
207	1258	A	8	R	4	122	123.5	67.89	65.02	50637.3	0.536	-0.816
207	1258	A	8	R	4	132	133.5	67.99	65.12	50643.9	0.421	-0.864
207	1258	A	8	R	4	139	140.5	68.06	65.19	50648.4	0.291	-1.051
207	1258	A	8	R	5	2	3.5	68.19	65.32	50656.9	0.116	-0.939
207	1258	A	8	R	5	12	13.5	68.29	65.42	50663.5	0.198	-0.879
207	1258	B	8	R	1	62	63.5	70.72	65.51	50669.3	0.136	-0.973
207	1258	A	8	R	5	22	23.5	68.39	65.52	50670	0.08	-1.103
207	1258	B	8	R	1	72	73.5	70.82	65.61	50675.3	-0.034	-1.207
207	1258	B	8	R	1	82	83.5	70.92	65.71	50681.3	0.015	-1.194
207	1258	B	8	R	1	92	93.5	71.02	65.81	50687.2	0.591	-0.906
207	1258	B	8	R	1	102	103.5	71.12	65.91	50693.2	0.77	-0.744
207	1258	B	8	R	1	112	113.5	71.22	66.01	50699.1	0.782	-0.888
207	1258	B	8	R	1	122	123.5	71.32	66.11	50705	0.771	-0.757
207	1258	B	8	R	1	132	133.5	71.42	66.21	50711	0.679	-0.798
207	1258	B	8	R	1	142	143.5	71.52	66.31	50716.9	0.727	-0.699
207	1258	B	8	R	2	2	3.5	71.62	66.41	50722.8	0.711	-0.791
207	1258	B	8	R	2	10	11.5	71.7	66.49	50727.6	0.705	-0.82
207	1258	B	8	R	2	22	23.5	71.82	66.61	50734.7	0.748	-0.628
207	1258	B	8	R	2	32	33.5	71.92	66.71	50740.7	0.516	-0.623
207	1258	B	8	R	2	42	43.5	72.02	66.81	50746.6	0.307	-0.927
207	1258	B	8	R	2	53	55	72.13	66.92	50753.1	0.156	-1.003
207	1258	B	8	R	2	62	63.5	72.22	67.01	50758.5	-0.134	-1.183
207	1258	B	8	R	2	72	73.5	72.32	67.11	50764.4	-0.104	-1.162
207	1258	B	8	R	2	82	83.5	72.42	67.21	50773.7	-0.341	-1.454
207	1258	B	8	R	2	92	93.5	72.52	67.31	50783.3	0.068	-1.297
207	1258	B	8	R	2	102	103.5	72.62	67.41	50792.9	0.556	-0.705
207	1258	B	8	R	2	112	113.5	72.72	67.51	50802.5	0.58	-0.658
207	1258	B	8	R	2	122	123.5	72.82	67.61	50812.1	0.56	-0.802
207	1258	B	8	R	2	132	133.5	72.92	67.71	50821.7	0.582	-0.677
207	1258	B	8	R	2	142	143.5	73.02	67.81	50831.3	-0.08	-1.011
207	1258	B	8	R	3	2	3.5	73.12	67.91	50841	-0.319	-1.271
207	1258	B	8	R	3	12	13.5	73.22	68.01	50850.6	-0.688	-1.21
207	1258	B	8	R	3	22	23.5	73.32	68.11	50860.2	-0.501	-1.433
207	1258	B	8	R	3	32	33.5	73.42	68.21	50869	-0.223	-1.201
207	1258	A	9	R	1	83	85	72.73	68.27	50873.7	-0.344	-1.371
207	1258	B	8	R	3	42	43.5	73.52	68.31	50876.9	-0.218	-1.17
207	1258	A	9	R	1	93	95	72.83	68.37	50881.6	-0.07	-1.196
207	1258	A	9	R	1	103	107	72.93	68.47	50889.5	0.424	-0.91
207	1258	A	9	R	1	113	115	73.03	68.57	50897.5	0.487	-0.965
207	1258	A	9	R	1	120	122	73.1	68.64	50903	0.251	-1.109
207	1258	A	9	R	1	133	135	73.23	68.77	50913.3	0.353	-0.977
207	1258	A	9	R	1	140	142	73.3	68.84	50918.8	0.406	-0.871
207	1258	A	9	R	2	0	2	73.4	68.94	50926.8	0.321	-0.857
207	1258	A	9	R	2	10	11.5	73.5	69.04	50934.7	0.323	-0.863
207	1258	A	9	R	2	23	24.5	73.63	69.17	50945	0.173	-0.945
207	1258	A	9	R	2	30	31.5	73.7	69.24	50950.5	-0.131	-1.182
207	1258	A	9	R	2	40	42	73.8	69.34	50958.4	-0.238	-1.189
207	1258	A	9	R	2	50	52	73.9	69.44	50965.7	-0.167	-1.176
207	1258	A	9	R	2	60	62	74	69.54	50972.8	0.282	-1.089
207	1258	A	9	R	2	73	74.5	74.13	69.67	50982.1	0.618	-0.953
207	1258	A	9	R	2	83	84.5	74.23	69.77	50989.2	0.716	-0.729
207	1258	A	9	R	2	93	94.5	74.33	69.87	50996.3	0.77	-0.591
207	1258	A	9	R	2	100	101.5	74.4	69.94	51001.3	0.612	-0.714
207	1258	A	9	R	2	112	113.5	74.52	70.06	51009.8	0.471	-0.918
207	1258	A	9	R	2	123	124.5	74.63	70.17	51017.6	0.534	-0.748
207	1258	A	9	R	2	133	134.5	74.73	70.27	51024.8	0.555	-0.877
207	1258	A	9	R	2	144	147	74.84	70.38	51032.6	0.653	-0.486
207	1258	A	9	R	3	2	3.5	74.92	70.46	51038.3	0.956	-0.431
207	1258	A	9	R	3	12	13.5	75.02	70.56	51045.4	0.612	-0.664
207	1258	A	9	R	3	22	23.5	75.12	70.66	51052.5	0.66	-0.726
207	1258	A	9	R	3	32	33.5	75.22	70.76	51059.6	0.543	-0.625
207	1258	A	9	R	3	42	43.5	75.32	70.86	51066.7	1.019	-0.561
207	1258	A	9	R	3	54	55.5	75.44	70.98	51075.3	0.667	-0.674
207	1258	A	9	R	3	62	63.5	75.52	71.06	51081	0.748	-0.389
207	1258	A	9	R	3	72	73.5	75.62	71.16	51088.1	0.531	-0.479
207	1258	A	9	R	3	82	83.5	75.72	71.26	51095.2	0.798	-0.693
207	1258	A	9	R	3	92	93.5	75.82	71.36	51102.3	0.297	-0.758
207	1258	A	9	R	3	102	103.5	75.92	71.46	51109.4	0.197	-0.958
207	1258	A	9	R	3	112	113.5	76.02	71.56	51116.6	0.206	-0.405
207	1258	A	9	R	3	122	123.5	76.12	71.66	51123.7	0.22	-0.89
207	1258	A	9	R	3	132	133.5	76.22	71.76	51130.8	-0.42	-1.21
207	1258	A	9	R	3	142	143.5	76.32	71.86	51137.9	-0.403	-1.179
207	1258	A	9	R	4	2	3.5	76.42	71.96	51145	0.237	-1.085
207	1258	A	9	R	4	12	13.5	76.52	72.06	51151.6	0.149	-0.756
207	1258	A	9	R	4	22	23.5	76.62	72.16	51156.9	0.544	-0.562
207	1258	A	9	R	4	32	33.5	76.72	72.26	51162.2	0.034	-0.926
207	1258	A	9	R	4	42	43.5	76.82	72.36	51167.5	0.163	-0.913
207	1258	A	9	R	4	54	55.5	76.94	72.48	51173.8	0.184	-0.636
207	1258	A	9	R	4	62	63.5	77.02	72.56	51178	0.398	-0.683
207	1258	A	9	R	4	72	73.5	77.12	72.66	51183.3	0.393	-0.98
207	1258	A	9	R	4	82	83.5	77.22	72.76	51188.6	0.269	-0.47
207	1258	A	9	R	4	92	93.5	77.32	72.86	51193.9	0.411	-0.488
207	1258	A	9	R	4	102	103.5	77.42	72.96	51199.2	0.103	-0.549
207	1258	A	9	R	4	112	113.5	77.52	73.06	51204.5	0.348	-0.557
207	1258	A	9	R	4	132	133.5	77.72	73.26	51215.1	-0.227	-0.987
207	1258	A	9	R	4	142	143.5	77.82	73.36	51220.4	-0.405	-1.106
207	1258	A	9	R	5	11	12.5	78.01	73.55	51230.4	-0.774	-1.458
207	1258	A	9	R	5	20	21.5	78.1	73.64	51235.2	-0.766	-1.511
207	1258	A	9	R	5	30	31.5	78.2	73.74	51240.5	-0.143	-0.842
207	1258	A	9	R	5	40	41.5	78.3	73.84	51245.8	0.115	-0.741
207	1258	A	9	R	5	49	51.5	78.39	73.93	51251	0.025	-0.975
207	1258	A	9	R	5	60	61.5	78.5	74.04	51261.4	-0.027	-1.089
207	1258	A	9	R	5	69.5	71	78.595	74.135	51270.5	-0.042	-0.94
207	1258	A	9	R	5	80	81.5	78.7	74.24	51280.5	-0.042	-0.932
207	1258	A	9	R	5	90	91.5	78.8	74.34	51290	-0.081	-0.974
207	1258	A	9	R	5	99.5	101.5	78.895	74.435	51299	-0.251	-1.03
207	1258	A	9	R	5	110	111.5	79	74.54	51309	-0.307	-1.211
207	1258	A	9	R	5	120	121.5	79.1	74.64	51318.6	-0.061	-1.063
207	1258	A	9	R	5	130	131.5	79.2	74.74	51328.1	0.084	-0.777
207	1258	A	9	R	5	140	141.5	79.3	74.84	51337.6	-0.077	-0.923
207	1258	A	9	R	6	2	3.5	79.42	74.96	51349	-0.384	-1.274
207	1258	A	9	R	6	12	13.5	79.52	75.06	51354.8	-0.627	-1.236
207	1258	A	9	R	6	22	23.5	79.62	75.16	51360.1	-0.758	-1.358
207	1258	A	9	R	6	32	33.5	79.72	75.26	51365.4	-0.579	-1.211
207	1258	A	9	R	6	42	43.5	79.82	75.36	51370.7	0.054	-1.128
207	1258	A	9	R	6	53.5	55	79.935	75.475	51376.8	-0.013	-0.974
207	1258	A	9	R	6	62	63.5	80.02	75.56	51381.3	-0.059	-0.982
207	1258	A	9	R	6	72	73.5	80.12	75.66	51386.6	-0.137	-0.874
207	1258	A	9	R	6	82	83.5	80.22	75.76	51391.9	-0.149	-0.889
207	1258	A	9	R	6	92	94	80.32	75.86	51397.2	-0.11	-0.914
207	1258	A	9	R	6	102	103.5	80.42	75.96	51402.5	-0.033	-0.901
207	1258	A	9	R	6	112	113.5	80.52	76.06	51407.8	0.049	-0.764
207	1258	B	9	R	2	52	53.5	81.72	76.1	51410	0.074	-0.738
207	1258	B	9	R	2	62	63.5	81.82	76.2	51415.3	-0.053	-0.629
207	1258	B	9	R	2	72	73.5	81.92	76.3	51420.6	-0.401	-0.98
207	1258	B	9	R	2	82	83.5	82.02	76.4	51425.9	-0.417	-0.899
207	1258	B	9	R	2	92	93.5	82.12	76.5	51431.2	-0.289	-0.869
207	1258	B	9	R	2	102	103.5	82.22	76.6	51436.5	-0.434	-1.188
207	1258	B	9	R	2	122	123.5	82.42	76.8	51448.1	-0.323	-0.861
207	1258	B	9	R	2	132	133.5	82.52	76.9	51456	-0.566	-1.15
207	1258	B	9	R	2	142	143.5	82.62	77	51463.8	-0.306	-0.982
207	1258	B	9	R	3	2	3.5	82.72	77.1	51471.6	-0.097	-0.824
207	1258	B	9	R	3	12	13.5	82.82	77.2	51479.5	-0.079	-0.825
207	1258	B	9	R	3	22	23.5	82.92	77.3	51487.3	-0.12	-0.865
207	1258	B	9	R	3	32	33.5	83.02	77.4	51495.1	-0.42	-0.983
207	1258	B	9	R	3	42	43.5	83.12	77.5	51503	-0.31	-0.883
207	1258	B	9	R	3	50	52	83.2	77.58	51509.3	-0.489	-0.93
207	1258	B	9	R	3	62	63.5	83.32	77.7	51518.7	-0.408	-0.942
207	1258	B	9	R	3	72	73.5	83.42	77.8	51526.5	0.087	-0.748
207	1258	A	10	R	1	52	56	82.12	77.9	51534.3	-0.682	-1.286
207	1258	A	10	R	1	62	63.5	82.22	78	51542.2	-0.963	-1.339
207	1258	A	10	R	1	74	75.5	82.34	78.12	51551.7	-0.822	-1.309
207	1258	A	10	R	1	82	83.5	82.42	78.2	51558.3	-0.797	-1.187
207	1258	A	10	R	1	92	93.5	82.52	78.3	51566.6	-0.984	-1.333
207	1258	A	10	R	1	102	103.5	82.62	78.4	51575	-0.464	-0.98
207	1258	A	10	R	1	113	114.5	82.73	78.51	51584.1	-0.101	-0.893
207	1258	A	10	R	1	119.5	121	82.795	78.575	51589.5	-0.04	-0.773
207	1258	A	10	R	1	133	134.5	82.93	78.71	51600.7	-0.142	-0.719
207	1258	A	10	R	1	143.5	145	83.035	78.815	51609.5	-0.301	-0.882
207	1258	A	10	R	2	0	2	83.1	78.88	51614.9	-0.343	-0.883
207	1258	A	10	R	2	13	14.5	83.23	79.01	51625.7	-0.184	-0.87
207	1258	A	10	R	2	23	24.5	83.33	79.11	51634	-0.036	-0.79
207	1258	A	10	R	2	33	34.5	83.43	79.21	51642.3	0.043	-0.757
207	1258	A	10	R	2	44	45.5	83.54	79.32	51651.5	0.086	-0.802
207	1258	A	10	R	2	51	55	83.61	79.39	51657.3	-0.184	-1.006
207	1258	A	10	R	2	60	62	83.7	79.48	51664.8	-0.098	-0.931
207	1258	A	10	R	2	73	74.5	83.83	79.61	51675.6	-0.246	-0.807
207	1258	A	10	R	2	83	84.5	83.93	79.71	51683.9	-0.167	-0.833
207	1258	A	10	R	2	90	91.5	84	79.78	51689.7	-0.101	-0.798
207	1258	A	10	R	2	98.5	100	84.085	79.865	51696.8	0.102	-0.336
207	1258	A	10	R	2	113	114.5	84.23	80.01	51708.9	-0.11	-0.699
207	1258	A	10	R	2	123	124.5	84.33	80.11	51717.2	-0.16	-0.769
207	1258	A	10	R	2	132	133.5	84.42	80.2	51724.7	-0.246	-0.815
207	1258	A	10	R	2	133	134.5	84.43	80.21	51725.5	-0.215	-0.855
207	1258	A	10	R	2	143	144.5	84.53	80.31	51733.8	-0.38	-1.035
207	1258	A	10	R	3	0	2	84.6	80.38	51739.6	-0.155	-0.698
207	1258	A	10	R	3	14	15.5	84.74	80.52	51751.3	0.034	-0.617
207	1258	A	10	R	3	19	20.5	84.79	80.57	51755.4	0.093	-0.485
207	1258	A	10	R	3	32	33.5	84.92	80.7	51766.2	0.081	-0.539
207	1258	A	10	R	3	33	35.5	84.93	80.71	51767.1	0.042	-0.553
207	1258	A	10	R	3	45.5	47	85.055	80.835	51777.5	-0.129	-0.781
207	1258	A	10	R	3	52	54	85.12	80.9	51782.9	-0.443	-0.95
207	1258	A	10	R	3	63	64.5	85.23	81.01	51792	-0.127	-0.774
207	1258	A	10	R	3	73	74.5	85.33	81.11	51800.3	0.064	-0.634
207	1258	A	10	R	3	84	85.5	85.44	81.22	51809.5	0.02	-0.521
207	1258	A	10	R	3	93.5	95	85.535	81.315	51817.4	-0.119	-0.782
207	1258	A	10	R	3	103	104.5	85.63	81.41	51825.3	-0.172	-0.781
207	1258	A	10	R	3	113.5	115	85.735	81.515	51834	-0.467	-0.971
207	1258	A	10	R	3	123	124.5	85.83	81.61	51841.9	-0.24	-0.808
207	1258	A	10	R	3	133	134.5	85.93	81.71	51850.2	-0.218	-0.861
207	1258	A	10	R	4	0	2	86.1	81.88	51864.4	-0.114	-0.636
207	1258	A	10	R	4	13	14.5	86.23	82.01	51875.2	-0.209	-0.608
207	1258	A	10	R	4	23	24.5	86.33	82.11	51883.5	-0.405	-0.868
207	1258	A	10	R	4	33.5	35	86.435	82.215	51892.2	-0.388	-0.861
207	1258	A	10	R	4	43	44.5	86.53	82.31	51900.1	-0.287	-0.722
207	1258	A	10	R	4	53.5	55	86.635	82.415	51908.9	-0.245	-0.705
207	1258	A	10	R	4	63	64.5	86.73	82.51	51916.8	-0.307	-0.881
207	1258	A	10	R	4	73	77	86.83	82.61	51925.1	-0.453	-0.903
207	1258	A	10	R	4	83	84.5	86.93	82.71	51933.4	-0.464	-0.809
207	1258	A	10	R	4	93	94.5	87.03	82.81	51941.7	-0.474	-0.937
207	1258	A	10	R	4	105	106.5	87.15	82.93	51951.7	-0.597	-0.966
207	1258	A	10	R	4	113	114.5	87.23	83.01	51958.4	-0.533	-0.796
207	1258	A	10	R	4	123	124.5	87.33	83.11	51966.7	-0.733	-1.115
207	1258	A	10	R	4	133.5	135	87.435	83.215	51973.4	-0.771	-1.114
207	1258	A	10	R	4	143	144.5	87.53	83.31	51978.4	-0.456	-0.954
207	1258	A	10	R	5	20	22	87.8	83.58	51992.6	0.16	-0.589
207	1258	A	10	R	5	43	44.5	88.03	83.81	52004.6	-0.089	-0.705
207	1258	A	10	R	5	53	54.5	88.13	83.91	52009.9	-0.204	-0.903
207	1258	A	10	R	5	60	62	88.2	83.98	52013.6	-0.007	-0.586
207	1258	A	10	R	5	73	74.5	88.33	84.11	52020.4	0.03	-0.619
207	1258	A	10	R	5	83.5	85	88.435	84.215	52025.9	-0.028	-0.708
207	1258	A	10	R	5	93.5	95	88.535	84.315	52031.2	0.044	-0.495
207	1258	A	10	R	5	99	103	88.59	84.37	52034	0.006	-0.391
207	1258	A	10	R	5	113	114.5	88.73	84.51	52041.4	-0.09	-0.63
207	1258	A	10	R	5	123	124.5	88.83	84.61	52046.6	0.154	-0.694
207	1258	A	10	R	5	133	134.5	88.93	84.71	52051.9	0.145	-0.433
207	1258	B	10	R	1	92	93.5	90.22	84.8	52056.6	0.144	-0.369
207	1258	B	10	R	1	102	103.5	90.32	84.9	52061.9	0.146	-0.41
207	1258	B	10	R	1	112	113.5	90.42	85	52067.1	0.02	-0.593
207	1258	B	10	R	1	132	133.5	90.62	85.2	52077.6	0.254	-0.515
207	1258	B	10	R	1	142	143.5	90.72	85.3	52082.9	0.01	-0.694
207	1258	B	10	R	2	2	3.5	90.82	85.4	52088.1	0.18	-0.467
207	1258	B	10	R	2	12	13.5	90.92	85.5	52093.4	0.159	-0.493
207	1258	B	10	R	2	22	23.5	91.02	85.6	52098.6	0.24	-0.401
207	1258	B	10	R	2	32	33.5	91.12	85.7	52103.8	0.176	-0.47
207	1258	B	10	R	2	42	43.5	91.22	85.8	52109.1	-0.067	-0.667
207	1258	B	10	R	2	53.5	55	91.335	85.915	52115.1	-0.107	-0.827
207	1258	B	10	R	2	62	63.5	91.42	86	52119.6	-0.046	-0.505
207	1258	B	10	R	2	72	73.5	91.52	86.1	52124.8	0.156	-0.435
207	1258	B	10	R	2	82	83.5	91.62	86.2	52130.1	0.167	-0.468
207	1258	B	10	R	2	92	93.5	91.72	86.3	52135.3	0.16	-0.546
207	1258	B	10	R	2	102	103.5	91.82	86.4	52140.6	0.046	-0.589
207	1258	B	10	R	2	112	113.5	91.92	86.5	52145.8	-0.167	-0.549
207	1258	B	10	R	2	122	123.5	92.02	86.6	52151.1	-0.023	-0.636
207	1258	B	10	R	2	132	133.5	92.12	86.7	52156.3	-0.052	-0.602
207	1258	B	10	R	2	142	143.5	92.22	86.8	52161.6	-0.098	-0.815
207	1258	B	10	R	3	2	3.5	92.32	86.9	52166.8	0.052	-0.706
207	1258	B	10	R	3	12	13.5	92.42	87	52172.1	0.134	-0.567
207	1258	B	10	R	3	22	23.5	92.52	87.1	52177.3	0.22	-0.423
207	1258	B	10	R	3	32	33.5	92.62	87.2	52182.6	0.157	-0.511
207	1258	B	10	R	3	42	43.5	92.72	87.3	52187.8	0.147	-0.443
207	1258	B	10	R	3	53.5	55	92.835	87.415	52193.9	-0.008	-0.547
207	1258	B	10	R	3	62	63.5	92.92	87.5	52198.3	-0.203	-0.626
207	1258	B	10	R	3	72	73.5	93.02	87.6	52203.6	-0.132	-0.609
207	1258	B	10	R	3	82	83.5	93.12	87.7	52208.8	-0.358	-0.478
207	1258	B	10	R	3	92	93.5	93.22	87.8	52214.1	-0.122	-0.715
207	1258	B	10	R	3	102	103.5	93.32	87.9	52219.3	-0.927	-0.611
207	1258	B	10	R	3	112	113.5	93.42	88	52224.6	-0.1	-0.662
207	1258	B	10	R	3	123	124.5	93.53	88.11	52230.3	-0.098	-0.603
207	1258	B	10	R	3	133	134.5	93.63	88.21	52235.6	-0.106	-0.683
207	1258	B	10	R	3	143	144.5	93.73	88.31	52240.8	-0.117	-0.83
207	1258	B	10	R	4	2	3.5	93.82	88.4	52245.6	-0.029	-0.621
207	1258	B	10	R	4	12	13.5	93.92	88.5	52250.8	-0.027	-0.495
207	1258	B	10	R	4	22	23.5	94.02	88.6	52256.1	0.125	-0.491
207	1258	B	10	R	4	32	33.5	94.12	88.7	52261.3	0.048	-0.332
207	1258	B	10	R	4	42	43.5	94.22	88.8	52266.6	0.019	-0.482
207	1258	B	10	R	4	52	53.5	94.32	88.9	52271.8	-0.037	-0.582
207	1258	B	10	R	4	62	63.5	94.42	89	52277.1	-0.003	-0.582
207	1258	B	10	R	4	72	73.5	94.52	89.1	52282.3	0.078	-0.523
207	1258	A	11	R	3	12	13.5	94.42	89.13	52283.9	0.068	-0.504
207	1258	A	11	R	3	22	23.5	94.52	89.23	52289.1	-0.01	-0.521
207	1258	A	11	R	3	32	33.5	94.62	89.33	52294.4	-0.01	-0.459
207	1258	A	11	R	3	42	43.5	94.72	89.43	52299.6	-0.045	-0.696
207	1258	A	11	R	3	50	53	94.8	89.51	52303.8	0.068	-0.476
207	1258	A	11	R	3	62	63.5	94.92	89.63	52310.1	-0.036	-0.623
207	1258	A	11	R	3	72	73.5	95.02	89.73	52315.4	-0.208	-0.837
207	1258	A	11	R	3	82	83.5	95.12	89.83	52320.6	-0.394	-0.8
207	1258	A	11	R	3	92	94	95.22	89.93	52325.9	-0.438	-0.758
207	1258	A	11	R	3	102	103.5	95.32	90.03	52331.1	-0.466	-0.784
207	1258	A	11	R	3	112	113.5	95.42	90.13	52336.4	-0.541	-0.953
207	1258	A	11	R	3	122	123.5	95.52	90.23	52341.6	-0.572	-1.052
207	1258	A	11	R	3	132	133.5	95.62	90.33	52346.9	-0.519	-0.8
207	1258	A	11	R	3	142	143.5	95.72	90.43	52352.1	-0.536	-0.744
207	1258	A	11	R	4	2	3.5	95.82	90.53	52357.4	-0.511	-0.875
207	1258	A	11	R	4	12	13.5	95.92	90.63	52363.4	-0.611	-1.016
207	1258	A	11	R	4	22	23.5	96.02	90.73	52370.1	-0.438	-0.778
207	1258	A	11	R	4	32	33.5	96.12	90.83	52376.8	-0.385	-0.665
207	1258	A	11	R	4	42	43.5	96.22	90.93	52383.5	-0.292	-0.761
207	1258	A	11	R	4	50	53	96.3	91.01	52388.9	-0.26	-0.842
207	1258	A	11	R	4	52	54	96.32	91.03	52390.2	-0.028	-0.546
207	1258	A	11	R	4	62	63.5	96.42	91.13	52396.9	-0.159	-0.743
207	1258	A	11	R	4	72	73.5	96.52	91.23	52403.6	0.024	-0.465
207	1258	A	11	R	4	82	83.5	96.62	91.33	52410.3	-0.157	-0.664
207	1258	A	11	R	4	92	93.5	96.72	91.43	52417	-0.166	-0.674
207	1258	A	11	R	4	102	103.5	96.82	91.53	52423.8	-0.295	-0.738
207	1258	A	11	R	4	112	113.5	96.92	91.63	52430.5	-0.338	-0.695
207	1258	A	11	R	4	122	123.5	97.02	91.73	52437.2	-0.295	-0.746
207	1258	A	11	R	4	132	133.5	97.12	91.83	52443.9	-0.531	-0.895
207	1258	A	11	R	4	142	143.5	97.22	91.93	52450.6	-0.486	-0.683
207	1258	A	11	R	5	2	3.5	97.32	92.03	52457.3	-0.618	-0.917
207	1258	A	11	R	5	12	13.5	97.42	92.13	52465.5	-0.811	-1.132
207	1258	A	11	R	5	22	23.5	97.52	92.23	52474.7	-0.711	-0.968
207	1258	A	11	R	5	32	33.5	97.62	92.33	52483.9	-0.719	-1.175
207	1258	A	11	R	5	50	53	97.8	92.51	52500.5	-0.406	-0.729
207	1258	A	11	R	5	63	65	97.93	92.64	52512.5	-0.216	-0.743
207	1258	A	11	R	5	73	75	98.03	92.74	52519.9	-0.112	-0.686
207	1258	B	11	R	1	22	23.5	99.22	92.83	52524.2	-0.12	-0.747
207	1258	B	11	R	1	32	33.5	99.32	92.93	52529	-0.101	-0.66
207	1258	B	11	R	1	42	43.5	99.42	93.03	52533.7	-0.008	-0.649
207	1258	B	11	R	1	51	52.5	99.51	93.12	52538	-0.104	-0.583
207	1258	B	11	R	1	62	63.5	99.62	93.23	52543.2	-0.216	-0.742
207	1258	B	11	R	1	70	71.5	99.7	93.31	52547.1	-0.264	-0.754
207	1258	B	11	R	1	82	83.5	99.82	93.43	52552.8	-0.186	-0.71
207	1258	B	11	R	1	92	93.5	99.92	93.53	52557.5	-0.35	-0.712
207	1258	B	11	R	1	102	103.5	100.02	93.63	52562.3	-0.364	-0.77
207	1258	B	11	R	1	112	113.5	100.12	93.73	52567.1	-0.29	-0.917
207	1258	B	11	R	1	122	123.5	100.22	93.83	52571.8	-0.213	-0.808
207	1258	B	11	R	1	132	133.5	100.32	93.93	52576.6	-0.089	-0.484
207	1258	B	11	R	1	142	143.5	100.42	94.03	52581.4	-0.126	-0.632
207	1258	B	11	R	2	2	3.5	100.52	94.13	52586.1	-0.262	-0.804
207	1258	B	11	R	2	12	13.5	100.62	94.23	52590.9	-0.109	-0.652
207	1258	B	11	R	2	22	23.5	100.72	94.33	52595.7	-0.158	-0.645
207	1258	B	11	R	2	32	33.5	100.82	94.43	52600.4	-0.195	-0.746
207	1258	B	11	R	2	42	43.5	100.92	94.53	52605.2	-0.255	-0.83
207	1258	B	11	R	2	50.5	52	101.005	94.615	52609.2	-0.302	-0.822
207	1258	B	11	R	2	62	63.5	101.12	94.73	52614.7	-0.051	-0.602
207	1258	B	11	R	2	72	73.5	101.22	94.83	52619.5	-0.081	-0.675
207	1258	B	11	R	2	82	83.5	101.32	94.93	52624.2	-0.157	-0.719
207	1258	B	11	R	2	92	93.5	101.42	95.03	52629	-0.212	-0.738
207	1258	B	11	R	2	102	103.5	101.52	95.13	52633.8	-0.224	-0.666
207	1258	B	11	R	2	112	113.5	101.62	95.23	52638.5	-0.153	-0.651
207	1258	B	11	R	2	122	123.5	101.72	95.33	52643.3	-0.252	-0.823
207	1258	B	11	R	2	132	133.5	101.82	95.43	52648.1	-0.149	-0.752
207	1258	B	11	R	2	142	143.5	101.92	95.53	52652.8	0.028	-0.629
207	1258	B	11	R	3	2	3.5	102.02	95.63	52657.6	-0.07	-0.667
207	1258	B	11	R	3	12	13.5	102.12	95.73	52662.3	-0.11	-0.736
207	1258	B	11	R	3	22	23.5	102.22	95.83	52667.1	-0.097	-0.805
207	1258	B	11	R	3	32	33.5	102.32	95.93	52671.9	-0.074	-0.496
207	1258	B	11	R	3	42	43.5	102.42	96.03	52676.6	-0.113	-0.662
207	1258	B	11	R	3	50.5	52	102.505	96.115	52680.7	-0.066	-0.651
207	1258	B	11	R	3	62	63.5	102.62	96.23	52686.2	0.006	-0.517
207	1258	B	11	R	3	72	73.5	102.72	96.33	52690.9	0.01	-0.586
207	1258	B	11	R	3	82	83.5	102.82	96.43	52695.7	0.056	-0.573
207	1258	B	11	R	3	92	93.5	102.92	96.53	52700.5	-0.074	-0.656
207	1258	B	11	R	3	102	103.5	103.02	96.63	52705.2	-0.155	-0.797
207	1258	B	11	R	3	112	113.5	103.12	96.73	52710	-0.217	-0.76
207	1258	B	11	R	3	122	123.5	103.22	96.83	52714.8	-0.212	-0.672
207	1258	B	11	R	3	132	133.5	103.32	96.93	52719.5	-0.126	-0.662
207	1258	B	11	R	3	142	143.5	103.42	97.03	52724.3	-0.159	-0.671
207	1258	B	11	R	4	2	3.5	103.52	97.13	52729	-0.315	-0.713
207	1258	B	11	R	4	12	13.5	103.62	97.23	52733.8	-0.454	-0.85
207	1258	B	11	R	4	22	23.5	103.72	97.33	52738.6	-0.645	-0.792
207	1258	B	11	R	4	32	33.5	103.82	97.43	52744	-0.682	-1.085
207	1258	B	11	R	4	42	43.5	103.92	97.53	52749.6	-0.938	-1.25
207	1258	B	11	R	4	53	54.5	104.03	97.64	52755.8	-0.323	-0.877
207	1258	B	11	R	4	62	63.5	104.12	97.73	52760.9	-0.305	-0.583
207	1258	B	11	R	4	72	73.5	104.22	97.83	52766.5	-0.298	-0.621
207	1258	B	11	R	4	82	83.5	104.32	97.93	52772.2	-0.235	-0.635
207	1258	B	11	R	4	92	93.5	104.42	98.03	52777.8	-0.207	-0.637
207	1258	B	11	R	4	102	103.5	104.52	98.13	52783.5	-0.212	-0.588
207	1258	B	11	R	4	112	113.5	104.62	98.23	52789.1	-0.321	-0.64
207	1258	B	11	R	4	122	123.5	104.72	98.33	52794.8	-0.181	-0.77
207	1258	B	11	R	4	132	133.5	104.82	98.43	52800.4	-0.272	-0.584
207	1258	B	11	R	4	142	143.5	104.92	98.53	52806	-0.226	-0.397
207	1258	B	11	R	5	2	3.5	105.02	98.63	52811.7	-0.446	-0.573
207	1258	B	11	R	5	12	13.5	105.12	98.73	52817.3	-0.783	-0.83
207	1258	B	11	R	5	22	23.5	105.22	98.83	52823	-0.965	-0.829
207	1258	B	11	R	5	32	33.5	105.32	98.93	52828.6	-1.075	-0.895
207	1258	B	11	R	5	42	43.5	105.42	99.03	52834.3	-1.455	-1.236
207	1258	B	11	R	5	52	53.5	105.52	99.13	52839.9	-1.593	-1.464
207	1258	B	11	R	5	62	63.5	105.62	99.23	52845.6	-1.526	-1.311
207	1258	B	11	R	5	72	73.5	105.72	99.33	52851.4	-0.836	-0.983
207	1258	A	12	R	3	122	123.5	105.12	99.35	52852.6	-0.682	-0.888
207	1258	A	12	R	3	132	133.5	105.22	99.45	52858.4	-0.56	-0.716
207	1258	A	12	R	3	142	143.5	105.32	99.55	52864.2	-0.286	-0.55
207	1258	A	12	R	4	0	2	105.4	99.63	52868.8	-0.559	-0.875
207	1258	A	12	R	4	10.5	12	105.505	99.735	52874.9	-0.467	-0.755
207	1258	A	12	R	4	20	22	105.6	99.83	52880.5	-0.803	-0.942
207	1258	A	12	R	4	33.5	35	105.735	99.965	52888.3	-0.742	-1.041
207	1258	A	12	R	4	43	44.5	105.83	100.06	52893.8	-0.563	-0.985
207	1258	A	12	R	4	53	54.5	105.93	100.16	52899.7	-0.363	-0.841
207	1258	A	12	R	4	60	62	106	100.23	52903.7	-0.29	-0.675
207	1258	A	12	R	4	70	72	106.1	100.33	52909.5	-0.168	-0.626
207	1258	A	12	R	4	83	85	106.23	100.46	52917.1	-0.501	-0.866
207	1258	A	12	R	4	90	91.5	106.3	100.53	52921.2	-0.697	-0.936
207	1258	A	12	R	4	99	101	106.39	100.62	52926.4	-0.779	-0.966
207	1258	A	12	R	4	113	115	106.53	100.76	52934.5	-0.491	-0.851
207	1258	A	12	R	4	123	125	106.63	100.86	52940.3	-0.603	-1.005
207	1258	A	12	R	4	133	135	106.73	100.96	52946	-0.603	-0.981
207	1258	A	12	R	4	142	143.5	106.82	101.05	52950.4	-0.588	-0.855
207	1258	A	12	R	5	0	2	106.9	101.13	52954.4	-0.606	-1.009
207	1258	A	12	R	5	10.5	12	107.005	101.235	52959.6	-0.67	-1.048
207	1258	A	12	R	5	20	22	107.1	101.33	52964.3	-0.427	-0.959
207	1258	A	12	R	5	33.5	35	107.235	101.465	52971	-0.053	-0.687
207	1258	A	12	R	5	43	44.5	107.33	101.56	52975.7	-0.082	-0.694
207	1258	A	12	R	5	50	53	107.4	101.63	52979.2	-0.146	-0.635
207	1258	A	12	R	5	60	62	107.5	101.73	52984.1	-0.096	-0.616
207	1258	A	12	R	5	70	72	107.6	101.83	52989.1	-0.211	-0.726
207	1258	A	12	R	5	83	85	107.73	101.96	52995.5	-0.301	-0.754
207	1258	A	12	R	5	90	91.5	107.8	102.03	52999	-0.277	-0.835
207	1258	A	12	R	5	99	101	107.89	102.12	53003.4	-0.34	-0.788
207	1258	A	12	R	5	113	115	108.03	102.26	53010.3	-0.269	-0.695
207	1258	A	12	R	5	123	125	108.13	102.36	53015.3	-0.483	-0.83
207	1258	A	12	R	5	133	136	108.23	102.46	53020.2	-0.634	-0.812
207	1258	A	12	R	6	0	2	108.4	102.63	53028.7	-0.748	-1.081
207	1258	A	12	R	6	10	12	108.5	102.73	53033.6	-0.514	-0.986
207	1258	A	12	R	6	20	22	108.6	102.83	53038.6	-0.181	-0.667
207	1258	A	12	R	6	30	32	108.7	102.93	53043.5	-0.316	-0.842
207	1258	A	12	R	6	40	42	108.8	103.03	53048.5	-0.18	-0.67
207	1258	A	12	R	6	50	52	108.9	103.13	53053.4	-0.171	-0.733
207	1258	A	12	R	6	60	62	109	103.23	53058.4	-0.193	-0.757
207	1258	A	12	R	6	70	72	109.1	103.33	53063.3	-0.1	-0.62
207	1258	B	12	R	1	32	33.5	108.92	103.42	53067.8	-0.086	-0.543
207	1258	B	12	R	1	42	43.5	109.02	103.52	53072.7	-0.227	-0.721
207	1258	B	12	R	1	52	53.5	109.12	103.62	53077.7	-0.391	-0.923
207	1258	B	12	R	1	62	63.5	109.22	103.72	53082.6	-0.342	-0.85
207	1258	B	12	R	1	72	73.5	109.32	103.82	53087.6	-0.187	-0.574
207	1258	B	12	R	1	83	84.5	109.43	103.93	53093	0.062	-0.389
207	1258	B	12	R	1	92	93.5	109.52	104.02	53097.5	-0.062	-0.575
207	1258	B	12	R	1	102	103.5	109.62	104.12	53102.4	-0.249	-0.696
207	1258	B	12	R	1	112	113.5	109.72	104.22	53107.4	-0.334	-0.782
207	1258	B	12	R	1	122	123.5	109.82	104.32	53112.3	-0.289	-0.756
207	1258	B	12	R	1	132	133.5	109.92	104.42	53117.3	-0.404	-0.774
207	1258	B	12	R	1	142	143.5	110.02	104.52	53122.2	-0.4	-0.778
207	1258	B	12	R	2	2	3.5	110.12	104.62	53127.2	-0.303	-0.694
207	1258	B	12	R	2	12	13.5	110.22	104.72	53132.1	-0.227	-0.57
207	1258	B	12	R	2	22	23.5	110.32	104.82	53137.1	-0.161	-0.49
207	1258	B	12	R	2	32	33.5	110.42	104.92	53142	-0.682	-0.917
207	1258	B	12	R	2	42	43.5	110.52	105.02	53147.2	-0.637	-0.79
207	1258	B	12	R	2	50	51.5	110.6	105.1	53151.7	-0.407	-0.823
207	1258	B	12	R	2	62	63.5	110.72	105.22	53158.4	-0.154	-0.565
207	1258	B	12	R	2	72	73.5	110.82	105.32	53164	-0.046	-0.609
207	1258	B	12	R	2	82	83.5	110.92	105.42	53169.6	-0.355	-0.76
207	1258	B	12	R	2	92	93.5	111.02	105.52	53175.2	-0.3	-0.73
207	1258	A	13	R	1	62	63.5	111.12	105.57	53177.9	-0.34	-0.713
207	1258	A	13	R	1	72	73.5	111.22	105.67	53183.5	-0.644	-0.627
207	1258	A	13	R	1	82	83.5	111.32	105.77	53189.1	-0.71	-1.022
207	1258	A	13	R	1	92	93.5	111.42	105.87	53194.7	-0.218	-0.618
207	1258	A	13	R	1	102	103.5	111.52	105.97	53200.3	-0.116	-0.578
207	1258	A	13	R	1	112	113.5	111.62	106.07	53205.9	-0.306	-0.649
207	1258	A	13	R	1	122	123.5	111.72	106.17	53211.4	-0.62	-0.948
207	1258	A	13	R	1	132	133.5	111.82	106.27	53217	-0.398	-0.77
207	1258	A	13	R	1	142	143.5	111.92	106.37	53222.6	-0.779	-0.604
207	1258	A	13	R	2	2	3.5	112.02	106.47	53228.2	-0.873	-1.149
207	1258	A	13	R	2	12	13.5	112.12	106.57	53233.8	-0.692	-1.057
207	1258	A	13	R	2	22	23.5	112.22	106.67	53239.4	-0.418	-0.806
207	1258	A	13	R	2	32	33.5	112.32	106.77	53244.9	-0.547	-0.885
207	1258	A	13	R	2	42	43.5	112.42	106.87	53250.5	-0.549	-0.792
207	1258	A	13	R	2	62	63.5	112.62	107.07	53260.9	-0.338	-0.652
207	1258	A	13	R	2	72	73.5	112.72	107.17	53265.7	-0.754	-1.047
207	1258	A	13	R	2	82	83.5	112.82	107.27	53270.6	-0.539	-0.848
207	1258	A	13	R	2	92	93.5	112.92	107.37	53275.5	-0.129	-0.531
207	1258	A	13	R	2	102	103.5	113.02	107.47	53280.4	-0.29	-0.679
207	1258	A	13	R	2	112	113.5	113.12	107.57	53285.3	-0.286	-0.671
207	1258	A	13	R	2	122	123.5	113.22	107.67	53290.1	-0.101	-0.51
207	1258	A	13	R	2	132	133.5	113.32	107.77	53295	-0.038	-0.463
207	1258	A	13	R	2	142	143.5	113.42	107.87	53299.9	-0.328	-0.715
207	1258	A	13	R	3	2	3.5	113.52	107.97	53304.8	-0.439	-0.82
207	1258	A	13	R	3	12	13.5	113.62	108.07	53309.7	-0.21	-0.656
207	1258	A	13	R	3	22	23.5	113.72	108.17	53314.5	-0.094	-0.584
207	1258	A	13	R	3	32	33.5	113.82	108.27	53319.4	0.168	-0.358
207	1258	A	13	R	3	42	43.5	113.92	108.37	53324.3	0.168	-0.375
207	1258	A	13	R	3	49	53	113.99	108.44	53327.7	0.099	-0.36
207	1258	A	13	R	3	62	63.5	114.12	108.57	53334.1	-0.091	-0.522
207	1258	A	13	R	3	72	73.5	114.22	108.67	53338.9	-0.073	-0.517
207	1258	A	13	R	3	82	83.5	114.32	108.77	53343.8	-0.14	-0.541
207	1258	A	13	R	3	92	93.5	114.42	108.87	53348.7	-0.163	-0.589
207	1258	A	13	R	3	112	113.5	114.62	109.07	53358.5	-0.157	-0.655
207	1258	A	13	R	3	122	123.5	114.72	109.17	53363.3	-0.123	-0.543
207	1258	A	13	R	3	132	133.5	114.82	109.27	53368.2	-0.175	-0.601
207	1258	A	13	R	3	142	143.5	114.92	109.37	53373.1	-0.021	-0.51
207	1258	A	13	R	4	0	2	115	109.45	53377	-0.179	-0.595
207	1258	A	13	R	4	10	12	115.1	109.55	53381.9	-0.349	-0.67
207	1258	A	13	R	4	20	22	115.2	109.65	53386.8	-0.255	-0.698
207	1258	A	13	R	4	30	32	115.3	109.75	53391.6	-0.118	-0.619
207	1258	A	13	R	4	40	42	115.4	109.85	53396.5	0.021	-0.491
207	1258	A	13	R	4	49	52	115.49	109.94	53400.9	-0.047	-0.518
207	1258	A	13	R	4	52	53.5	115.52	109.97	53402.4	-0.061	-0.45
207	1258	A	13	R	4	60	62	115.6	110.05	53406.3	-0.048	-0.556
207	1258	A	13	R	4	70	72	115.7	110.15	53411.2	0.136	-0.325
207	1258	A	13	R	4	80	84	115.8	110.25	53416	0.163	-0.36
207	1258	A	13	R	4	90	92	115.9	110.35	53420.9	0.064	-0.346
207	1258	A	13	R	4	100	102	116	110.45	53425.8	-0.012	-0.457
207	1258	A	13	R	4	110	112	116.1	110.55	53430.7	-0.043	-0.445
207	1258	A	13	R	4	120	122	116.2	110.65	53435.6	-0.063	-0.414
207	1258	A	13	R	4	130	132	116.3	110.75	53440.4	-0.054	-0.487
207	1258	A	13	R	5	2	3.5	116.52	110.97	53451.2	0.148	-0.34
207	1258	A	13	R	5	12	13.5	116.62	111.07	53456.1	-0.045	-0.426
207	1258	A	13	R	5	22	23.5	116.72	111.17	53460.9	-0.157	-0.62
207	1258	A	13	R	5	32	33.5	116.82	111.27	53465.8	-0.223	-0.633
207	1258	A	13	R	5	42	43.5	116.92	111.37	53470.7	-0.052	-0.59
207	1258	A	13	R	5	52	53.5	117.02	111.47	53475.6	-0.099	-0.473
207	1258	A	13	R	5	62	63.5	117.12	111.57	53480.5	0.087	-0.622
207	1258	A	13	R	5	82	83.5	117.32	111.77	53490.2	0.072	-0.404
207	1258	A	13	R	5	92	93.5	117.42	111.87	53495.1	-0.075	-0.438
207	1258	A	13	R	5	102	103.5	117.52	111.97	53500	-1.138	-1.228
207	1258	A	13	R	5	112	113.5	117.62	112.07	53504.9	-1.347	-1.58
207	1258	A	13	R	5	122	123.5	117.72	112.17	53509.7	-0.204	-0.644
207	1258	A	13	R	5	132	133.5	117.82	112.27	53514.6	-0.051	-0.508
207	1258	A	13	R	5	142	143.5	117.92	112.37	53519.5	-0.113	-0.483
207	1258	A	13	R	6	2	3.5	118.02	112.47	53524.4	-0.102	-0.398
207	1258	A	13	R	6	12	13.5	118.12	112.57	53529.3	-0.194	-0.441
207	1258	A	13	R	6	22	23.5	118.22	112.67	53534.1	-0.496	-0.773
207	1258	A	13	R	6	32	33.5	118.32	112.77	53539	-0.469	-0.583
207	1258	A	13	R	6	42	43.5	118.42	112.87	53543.9	-0.708	-0.716
207	1258	A	13	R	6	53	54.5	118.53	112.98	53549.3	-0.763	-0.94
207	1258	A	13	R	6	62	63.5	118.62	113.07	53553.7	-0.87	-1.076
207	1258	B	13	R	2	2	3.5	119.72	113.17	53558.5	-0.682	-0.836
207	1258	B	13	R	2	22	23.5	119.92	113.37	53567.3	-0.338	-0.675
207	1258	B	13	R	2	32	33.5	120.02	113.47	53571.5	-0.491	-0.75
207	1258	B	13	R	2	42	43.5	120.12	113.57	53575.8	-0.638	-0.949
207	1258	B	13	R	2	50.5	52	120.205	113.655	53579.4	-0.54	-0.779
207	1258	B	13	R	2	62	63.5	120.32	113.77	53584.3	-0.728	-0.748
207	1258	B	13	R	2	72	73.5	120.42	113.87	53588.6	-0.419	-0.692
207	1258	B	13	R	2	82	83.5	120.52	113.97	53592.9	-0.389	-0.762
207	1258	B	13	R	2	92	93.5	120.62	114.07	53597.1	-0.337	-0.631
207	1258	B	13	R	2	112	113.5	120.82	114.27	53605.7	0.009	-0.541
207	1258	B	13	R	3	2	3.5	121.22	114.67	53622.7	-0.192	-0.638
207	1258	B	13	R	3	12	13.5	121.32	114.77	53627	-0.055	-0.755
207	1258	B	13	R	3	52	53.5	121.72	115.17	53644.1	-0.467	-0.734
207	1258	B	13	R	3	72	73.5	121.92	115.37	53652.6	-0.846	-0.711
207	1258	B	13	R	3	82	83.5	122.02	115.47	53656.9	-0.838	-1.228
207	1258	B	13	R	3	92	93.5	122.12	115.57	53661.2	-0.913	-0.996
207	1258	B	13	R	3	112	113.5	122.32	115.77	53668.9	-0.904	-0.98
207	1258	B	13	R	3	122	123.5	122.42	115.87	53672.5	-1.02	-0.956
207	1258	B	13	R	3	142	143.5	122.62	116.07	53679.6	-0.625	-0.84
207	1258	B	13	R	4	2	3.5	122.72	116.17	53683.2	-0.825	-0.981
207	1258	B	13	R	4	12	13.5	122.82	116.27	53686.7	-0.926	-0.944
207	1258	B	13	R	4	22	23.5	122.92	116.37	53690.3	-0.965	-0.834
207	1258	B	13	R	4	32	33.5	123.02	116.47	53693.9	-1.07	-0.933
207	1258	B	13	R	4	42	43.5	123.12	116.57	53697.4	-0.767	-1.049
207	1258	B	13	R	4	52	53.5	123.22	116.67	53701	-0.622	-0.927
207	1258	B	13	R	4	62	63.5	123.32	116.77	53704.5	-0.49	-0.75
207	1258	B	13	R	4	72	73.5	123.42	116.87	53708.1	0.057	-0.483
207	1258	B	13	R	4	82	83.5	123.52	116.97	53711.7	0.045	-0.396
207	1258	B	13	R	4	112	113.5	123.82	117.27	53722.4	0.002	-0.371
207	1258	B	13	R	4	132	133.5	124.02	117.47	53729.5	0.008	-0.527
207	1258	B	13	R	4	142	143.5	124.12	117.57	53733	-0.031	-0.399
207	1258	B	13	R	5	12	13.5	124.32	117.77	53740.2	-0.022	-0.447
207	1258	B	13	R	5	22	23.5	124.42	117.87	53743.7	0.1	-0.375
207	1258	B	13	R	5	32	33.5	124.52	117.97	53747.3	-0.168	-0.48
207	1258	B	13	R	5	42	43.5	124.62	118.07	53750.9	-0.192	-0.414
207	1258	B	13	R	5	52	53.5	124.72	118.17	53754.4	-0.201	-0.451
207	1258	B	13	R	5	72	73.5	124.92	118.37	53761.5	-0.058	-0.386
207	1258	B	13	R	5	82	83.5	125.02	118.47	53765.1	-0.023	-0.424
207	1258	B	13	R	5	92	93.5	125.12	118.57	53768.7	-0.216	-0.526
207	1258	B	13	R	5	102	103.5	125.22	118.67	53772.2	-0.232	-0.544
207	1258	B	13	R	5	112	113.5	125.32	118.77	53775.8	-0.477	-0.772
207	1258	B	13	R	5	122	123.5	125.42	118.87	53779.4	-0.176	-0.572
207	1258	B	13	R	5	132	133.5	125.52	118.97	53782.9	-0.077	-0.59
207	1258	B	13	R	5	142	143.5	125.62	119.07	53786.5	0.09	-0.463
207	1258	B	13	R	6	2	3.5	125.72	119.17	53790	0.023	-0.457
207	1258	B	13	R	6	22	23.5	125.92	119.37	53797.2	-0.012	-0.435
207	1258	B	13	R	6	42	43.5	126.12	119.57	53804.3	0.034	-0.315
207	1258	B	13	R	6	52	53.5	126.22	119.67	53807.8	-0.031	-0.531
207	1258	B	13	R	6	62	63.5	126.32	119.77	53811.4	-0.1	-0.555
207	1258	B	13	R	6	72	73.5	126.42	119.87	53815	-0.236	-0.651
207	1258	B	13	R	6	82	83.5	126.52	119.97	53818.5	0.01	-0.389
207	1258	B	13	R	6	92	93.5	126.62	120.07	53822.1	-0.042	-0.431
207	1258	B	13	R	6	102	103.5	126.72	120.17	53825.7	-0.022	-0.337
207	1258	B	13	R	6	112	113.5	126.82	120.27	53829.2	0.032	-0.409
207	1258	B	13	R	6	122	123.5	126.92	120.37	53832.8	-0.145	-0.482
207	1258	B	13	R	6	132	133.5	127.02	120.47	53836.3	-0.161	-0.664
207	1258	B	13	R	6	142	143.5	127.12	120.57	53839.9	-0.081	-0.452
207	1258	B	13	R	7	2	3.5	127.22	120.67	53843.5	0.034	-0.417
207	1258	B	13	R	7	12	13.5	127.32	120.77	53847	-0.206	-0.511
207	1258	B	13	R	7	22	23.5	127.42	120.87	53850.6	-0.477	-0.814
207	1258	B	13	R	7	32	33.5	127.52	120.97	53854.2	-0.534	-0.849
207	1258	C	1	R	5	82	83.5	126.82	121.03	53856.3	-0.415	-0.807
207	1258	B	13	R	7	42	43.5	127.62	121.07	53857.7	-0.334	-0.752
207	1258	C	1	R	5	92	93.5	126.92	121.13	53859.9	-0.211	-0.618
207	1258	C	1	R	5	102	103.5	127.02	121.23	53863.4	-0.083	-0.416
207	1258	C	1	R	5	112	113.5	127.12	121.33	53867	0.122	-0.899
207	1258	C	1	R	5	122	123.5	127.22	121.43	53870.5	0.053	-0.402
207	1258	C	1	R	5	132	133.5	127.32	121.53	53874.1	-0.103	-0.611
207	1258	C	1	R	5	142	143.5	127.42	121.63	53877.7	-0.012	-0.542
207	1258	C	1	R	6	2	3.5	127.52	121.73	53881.2	0.007	-0.555
207	1258	C	1	R	6	12	13.5	127.62	121.83	53884.8	0.111	-0.296
207	1258	C	1	R	6	22	23.5	127.72	121.93	53888.4	0.127	-0.372
207	1258	C	1	R	6	32	33.5	127.82	122.03	53891.9	0.159	-0.397
207	1258	C	1	R	6	42	43.5	127.92	122.13	53895.5	0.041	-0.434
207	1258	C	1	R	6	62	63.5	128.12	122.33	53902.6	-0.084	-0.473
207	1258	C	1	R	6	72	73.5	128.22	122.43	53906.2	-0.072	-0.595
207	1258	C	1	R	6	82	83.5	128.32	122.53	53909.7	-0.059	-0.564
207	1258	C	1	R	6	92	93.5	128.42	122.63	53913.3	-0.133	-0.516
207	1258	C	1	R	6	102	103.5	128.52	122.73	53916.9	-0.022	-0.469
207	1258	C	1	R	6	112	113.5	128.62	122.83	53920.4	-0.122	-0.483
207	1258	C	1	R	6	122	123.5	128.72	122.93	53924	-0.081	-0.407
207	1258	C	1	R	6	132	133.5	128.82	123.03	53927.5	-0.258	-0.527
207	1258	C	1	R	6	142	143.5	128.92	123.13	53931.1	-0.486	-0.726
207	1258	C	1	R	7	2	3.5	129.02	123.23	53934.7	-0.583	-0.733
207	1258	C	1	R	7	12	13.5	129.12	123.33	53938.2	-0.709	-0.686
207	1258	C	1	R	7	22	23.5	129.22	123.43	53941.8	-0.694	-0.767
207	1258	C	1	R	7	32	33.5	129.32	123.53	53945.3	-0.87	-1.084
207	1258	C	1	R	7	42	43.5	129.42	123.63	53947.8	-1.113	-1.107
207	1258	B	14	R	1	122	123.5	129.12	123.67	53948.9	-1.043	-1.091
207	1258	C	1	R	7	53	54.5	129.53	123.74	53950.7	-0.951	-0.897
207	1258	B	14	R	1	132	133.5	129.22	123.77	53951.5	-0.87	-0.983
207	1258	B	14	R	1	142	143.5	129.32	123.87	53954.1	-0.804	-0.65
207	1258	B	14	R	2	2	3.5	129.42	123.97	53956.6	-0.593	-0.596
207	1258	B	14	R	2	12	13.5	129.52	124.07	53959.2	-0.446	-0.771
207	1258	B	14	R	2	22	23.5	129.62	124.17	53961.8	-0.634	-0.808
207	1258	B	14	R	2	32	33.5	129.72	124.27	53964.4	-0.471	-0.772
207	1258	B	14	R	2	62	63.5	130.02	124.57	53972.2	-0.215	-0.43
207	1258	B	14	R	3	92	93.5	131.82	126.37	54018.7	-0.387	-0.513
207	1258	B	14	R	3	102	103.5	131.92	126.47	54021.3	-0.511	-0.645
207	1258	B	14	R	3	112	113.5	132.02	126.57	54023.9	-0.544	-0.66
207	1258	B	14	R	3	122	123.5	132.12	126.67	54026.5	-0.716	-0.862
207	1258	B	14	R	3	132	133.5	132.22	126.77	54029.1	-0.809	-0.586
207	1258	B	14	R	3	142	143.5	132.32	126.87	54031.6	-0.964	-0.863
207	1258	B	14	R	4	2	3.5	132.42	126.97	54034.2	-1.422	-1.009
207	1258	B	14	R	4	12	13.5	132.52	127.07	54036.8	-1.341	-0.969
207	1258	B	14	R	4	22	23.5	132.62	127.17	54039.4	-1.328	-1.034
207	1258	B	14	R	4	42	43.5	132.82	127.37	54044.6	-1.383	-1.079
207	1258	B	14	R	4	50	54	132.9	127.45	54046.6	-1.461	-1.273
207	1258	B	14	R	4	62	63.5	133.02	127.57	54049.7	-1.705	-1.333
207	1258	B	14	R	4	72	73.5	133.12	127.67	54053	-1.767	-1.355
207	1258	B	14	R	4	82	83.5	133.22	127.77	54056.3	-1.024	-1.086
207	1258	B	14	R	4	92	93.5	133.32	127.87	54059.5	-0.613	-0.641
207	1258	B	14	R	4	102	103.5	133.42	127.97	54062.8	-0.28	-0.469
207	1258	B	14	R	4	112	113.5	133.52	128.07	54066.1	-0.441	-0.738
207	1258	B	14	R	5	22	23.5	134.12	128.67	54085.9	0.075	-0.37
207	1258	B	14	R	5	50	54	134.4	128.95	54095.1	0.064	-0.502
207	1258	B	14	R	5	62	63.5	134.52	129.07	54099.1	0.124	-0.354
207	1258	B	14	R	5	72	73.5	134.62	129.17	54102.3	0.105	-0.378
207	1258	B	14	R	5	82	83.5	134.72	129.27	54105.6	0.133	-0.387
207	1258	B	14	R	5	102	103.5	134.92	129.47	54112.2	0.071	-0.339
207	1258	B	14	R	5	112	113.5	135.02	129.57	54115.5	-0.066	-0.513
207	1258	B	14	R	5	122	123.5	135.12	129.67	54118.8	-0.126	-0.371
207	1258	B	14	R	5	132	133.5	135.22	129.77	54122.1	-0.129	-0.517
207	1258	B	14	R	5	142	143.5	135.32	129.87	54125.4	-0.109	-0.443
207	1258	B	14	R	6	12	13.5	135.52	130.07	54132	-0.397	-0.637
207	1258	B	14	R	6	22	23.5	135.62	130.17	54135.3	-0.554	-0.836
207	1258	B	14	R	6	32	33.5	135.72	130.27	54138.6	-0.237	-0.545
207	1258	B	14	R	6	42	43.5	135.82	130.37	54141.9	-0.161	-0.561
