# Supplementary material for: Sensitivity of ocean circulation to warming during the Early Eocene greenhouse
Source: Proc Natl Acad Sci U S A. 2024 Jun 3;121(24):e2311980121. doi: 10.1073/pnas.2311980121 (PMC11181020; doi:10.1073/pnas.2311980121)
Supplement: Supplementary file 3 — Dataset S02 (XLSX) [file pnas.2311980121.sd02.xlsx]

## Sheet: Sheet1
Dataset S2. Benthic foraminiferal δ13C and δ18O for IODP Site U1409.
Site	Hole	Core	Type	Section	Interval (cm) [Top]	Depth (mbsf) [CSF-A(m)]	Depth (mcd)	Age (tuned to U1408-U1410)	N. truempyi δ13C [‰ PDB]	N. truempyi δ18O [‰ PDB]
1409	B	12	H	4	86	108.66	123.14	49021.2	0.74	-0.602
1409	B	12	H	4	91	108.71	123.19	49027.1	0.411	-0.834
1409	B	12	H	4	96	108.76	123.24	49032.9	0.561	-0.885
1409	B	12	H	4	101	108.81	123.29	49038.8	0.317	-0.888
1409	B	12	H	4	106	108.86	123.34	49044.7	0.484	-0.867
1409	B	12	H	4	111	108.91	123.39	49050.6	0.472	-0.909
1409	B	12	H	4	116	108.96	123.44	49056.5	0.488	-0.976
1409	B	12	H	4	121	109.01	123.49	49062.4	0.593	-0.907
1409	B	12	H	4	126	109.06	123.54	49068.2	0.623	-0.855
1409	B	12	H	4	131	109.11	123.59	49074.1	0.518	-0.806
1409	B	12	H	4	136	109.16	123.64	49080	0.745	-0.613
1409	B	12	H	4	141	109.21	123.69	49085.9	0.734	-0.775
1409	B	12	H	4	146	109.26	123.74	49091.8	0.699	-0.858
1409	B	12	H	5	1	109.31	123.79	49097.6	0.643	-0.739
1409	B	12	H	5	6	109.36	123.84	49103.5	0.62	-0.749
1409	B	12	H	5	11	109.41	123.89	49109.4	0.553	-0.857
1409	B	12	H	5	16	109.46	123.94	49115.3	0.601	-0.796
1409	B	12	H	5	21	109.51	123.99	49121.2	0.585	-0.861
1409	B	12	H	5	26	109.56	124.04	49127.1	0.502	-0.859
1409	B	12	H	5	31	109.61	124.09	49132.9	0.555	-0.845
1409	B	12	H	5	36	109.66	124.14	49138.8	0.523	-0.771
1409	B	12	H	5	41	109.71	124.19	49144.7	0.571	-0.734
1409	B	12	H	5	46	109.76	124.24	49150.6	0.548	-0.723
1409	B	12	H	5	51	109.81	124.29	49156.5	0.484	-0.801
1409	B	12	H	5	56	109.86	124.34	49162.4	0.378	-0.893
1409	B	12	H	5	61	109.91	124.39	49168.2	0.388	-0.949
1409	B	12	H	5	66	109.96	124.44	49174.1	0.337	-0.876
1409	B	12	H	5	71	110.01	124.49	49180	0.334	-0.887
1409	B	12	H	5	76	110.06	124.54	49185.9	0.396	-0.822
1409	B	12	H	5	81	110.11	124.59	49191.8	0.399	-0.753
1409	B	12	H	5	86	110.16	124.64	49197.6	0.369	-0.786
1409	B	12	H	5	91	110.21	124.69	49203.5	0.44	-0.778
1409	B	12	H	5	96	110.26	124.74	49209.4	0.262	-0.764
1409	B	12	H	5	101	110.31	124.79	49215.3	-0.087	-1.145
1409	B	12	H	5	106	110.36	124.84	49221.2	0.241	-0.895
1409	B	12	H	5	111	110.41	124.89	49227.1	0.098	-0.955
1409	B	12	H	5	116	110.46	124.94	49232.9	0.132	-1
1409	B	12	H	5	121	110.51	124.99	49238.8	-0.067	-0.836
1409	B	12	H	5	126	110.56	125.04	49250.5	-0.004	-1.041
1409	B	12	H	5	131	110.61	125.09	49263.6	0.311	-0.86
1409	B	12	H	5	136	110.66	125.14	49276.8	0.431	-1.029
1409	B	12	H	5	141	110.71	125.19	49289.9	0.646	-0.938
1409	B	12	H	5	146	110.76	125.24	49303	0.633	-0.682
1409	B	12	H	6	1	110.81	125.29	49316.1	0.646	-1.028
1409	B	12	H	6	6	110.86	125.34	49329.2	0.638	-0.945
1409	B	12	H	6	11	110.91	125.39	49342.4	0.716	-0.908
1409	B	12	H	6	16	110.96	125.44	49355.5	0.656	-0.633
1409	B	12	H	6	21	111.01	125.49	49368.6	0.728	-0.67
1409	B	12	H	6	26	111.06	125.54	49381.8	0.727	-0.738
1409	B	12	H	6	31	111.11	125.59	49394.9	0.762	-0.906
1409	B	12	H	6	36	111.16	125.64	49408	0.692	-0.853
1409	B	12	H	6	41	111.21	125.69	49421.1	0.62	-1.015
1409	B	12	H	6	56	111.36	125.84	49454.6	0.801	-0.719
1409	B	12	H	6	61	111.41	125.89	49460.3	0.755	-0.742
1409	B	12	H	6	66	111.46	125.94	49466	0.762	-0.832
1409	B	12	H	6	71	111.51	125.99	49471.7	0.758	-0.863
1409	B	12	H	6	76	111.56	126.04	49477.4	0.706	-0.896
1409	B	12	H	6	81	111.61	126.09	49483.1	0.573	-0.911
1409	B	12	H	6	86	111.66	126.14	49488.9	0.549	-0.889
1409	B	12	H	6	91	111.71	126.19	49494.6	0.545	-0.895
1409	B	12	H	6	96	111.76	126.24	49500.3	0.524	-0.752
1409	A	13	H	4	41	110.55	126.17	49492.3	0.518	-0.7
1409	A	13	H	4	46	110.6	126.22	49498	0.46	-0.882
1409	A	13	H	4	51	110.65	126.27	49503.7	0.26	-1.038
1409	A	13	H	4	56	110.7	126.32	49509.4	0.441	-0.853
1409	A	13	H	4	61	110.75	126.37	49515.1	0.191	-1.2
1409	A	13	H	4	66	110.8	126.42	49520.9	0.197	-1.107
1409	A	13	H	4	71	110.85	126.47	49526.6	0.142	-1.162
1409	A	13	H	4	76	110.9	126.52	49532.3	0.335	-1.119
1409	A	13	H	4	81	110.95	126.57	49538	0.405	-1.048
1409	A	13	H	4	91	111.05	126.67	49549.4	0.618	-0.656
1409	A	13	H	4	96	111.1	126.72	49555.1	0.678	-0.791
1409	A	13	H	4	101	111.15	126.77	49560.9	0.775	-0.739
1409	A	13	H	4	106	111.2	126.82	49566.6	0.642	-0.948
1409	A	13	H	4	111	111.25	126.87	49572.3	0.568	-0.931
1409	A	13	H	4	116	111.3	126.92	49578	0.518	-0.9
1409	A	13	H	4	121	111.35	126.97	49583.7	0.561	-0.867
1409	A	13	H	4	126	111.4	127.02	49589.4	0.567	-0.957
1409	A	13	H	4	131	111.45	127.07	49595.1	0.556	-0.91
1409	A	13	H	4	136	111.5	127.12	49600.9	0.463	-1.069
1409	A	13	H	4	146	111.6	127.22	49612.3	0.505	-1.082
1409	A	13	H	5	1	111.65	127.27	49618	0.638	-0.86
1409	A	13	H	5	6	111.7	127.32	49623.7	0.685	-0.767
1409	A	13	H	5	11	111.75	127.37	49629.4	0.755	-0.759
1409	A	13	H	5	16	111.8	127.42	49635.1	0.815	-0.637
1409	A	13	H	5	21	111.85	127.47	49640.9	0.777	-0.717
1409	A	13	H	5	26	111.9	127.52	49646.6	0.824	-0.643
1409	A	13	H	5	31	111.95	127.57	49652.3	0.75	-0.595
1409	A	13	H	5	36	112	127.62	49658	0.763	-0.712
1409	A	13	H	5	41	112.05	127.67	49663.7	0.746	-0.675
1409	A	13	H	5	46	112.1	127.72	49669.4	0.74	-0.783
1409	A	13	H	5	51	112.15	127.77	49675.1	0.723	-0.725
1409	A	13	H	5	56	112.2	127.82	49680.9	0.801	-0.663
1409	A	13	H	5	61	112.25	127.87	49686.6	0.767	-0.704
1409	A	13	H	5	66	112.3	127.92	49692.3	0.759	-0.755
1409	A	13	H	5	71	112.35	127.97	49698	0.747	-0.782
1409	A	13	H	5	76	112.4	128.02	49703.7	0.696	-0.812
1409	A	13	H	5	81	112.45	128.07	49709.4	0.681	-0.754
1409	A	13	H	5	86	112.5	128.12	49715.1	0.778	-0.738
1409	A	13	H	5	91	112.55	128.17	49720.9	0.793	-0.651
1409	A	13	H	5	96	112.6	128.22	49726.6	0.83	-0.693
1409	A	13	H	5	101	112.65	128.27	49732.3	0.829	-0.665
1409	A	13	H	5	106	112.7	128.32	49738	0.89	-0.74
1409	A	13	H	5	111	112.75	128.37	49743.7	0.826	-0.646
1409	A	13	H	5	116	112.8	128.42	49749.4	0.911	-0.601
1409	A	13	H	5	121	112.85	128.47	49755.1	0.775	-0.648
1409	A	13	H	5	126	112.9	128.52	49760.9	0.855	-0.672
1409	A	13	H	5	131	112.95	128.57	49766.6	0.667	-0.817
1409	A	13	H	5	136	113	128.62	49771.1	0.627	-0.764
1409	A	13	H	5	141	113.05	128.67	49773.8	0.683	-0.718
1409	A	13	H	5	146	113.1	128.72	49776.5	0.721	-0.71
1409	A	13	H	6	1	113.15	128.77	49779.2	0.572	-0.855
1409	A	13	H	6	6	113.2	128.82	49781.9	0.588	-0.642
1409	A	13	H	6	11	113.25	128.87	49784.6	0.559	-0.906
1409	A	13	H	6	16	113.3	128.92	49787.3	0.749	-0.606
1409	A	13	H	6	21	113.35	128.97	49790	0.779	-0.585
1409	A	13	H	6	26	113.4	129.02	49792.8	0.847	-0.596
1409	A	13	H	6	31	113.45	129.07	49795.5	0.703	-0.689
1409	A	13	H	6	36	113.5	129.12	49798.2	0.58	-0.901
1409	A	13	H	6	41	113.55	129.17	49800.9	0.644	-0.761
1409	A	13	H	6	46	113.6	129.22	49803.6	0.532	-0.731
1409	A	13	H	6	51	113.65	129.27	49806.3	0.491	-0.693
1409	A	13	H	6	56	113.7	129.32	49809	0.56	-0.7
1409	A	13	H	6	61	113.75	129.37	49811.7	0.43	-0.862
1409	A	13	H	6	66	113.8	129.42	49814.4	0.466	-0.928
1409	A	13	H	6	71	113.85	129.47	49817.1	0.423	-1
1409	A	13	H	6	76	113.9	129.52	49819.8	0.37	-0.981
1409	A	13	H	6	81	113.95	129.57	49822.5	0.538	-0.752
1409	A	13	H	6	86	114	129.62	49825.2	0.729	-0.734
1409	A	13	H	6	91	114.05	129.67	49828	0.682	-0.625
1409	A	13	H	6	96	114.1	129.72	49830.7	0.689	-0.609
1409	A	13	H	6	101	114.15	129.77	49833.4	0.713	-0.652
1409	A	13	H	6	106	114.2	129.82	49836.1	0.824	-0.58
1409	A	13	H	6	111	114.25	129.87	49838.8	0.762	-0.595
1409	A	13	H	6	116	114.3	129.92	49841.5	0.669	-0.608
1409	A	13	H	6	121	114.35	129.97	49844.2	0.677	-0.575
1409	A	13	H	7	1	114.45	130.07	49849.6	0.601	-0.579
1409	A	13	H	7	6	114.5	130.12	49852.3	0.589	-0.783
1409	A	13	H	7	11	114.55	130.17	49855	0.605	-0.792
1409	A	13	H	7	16	114.6	130.22	49857.8	0.591	-0.628
1409	A	13	H	7	21	114.65	130.27	49860.5	0.557	-0.582
1409	A	13	H	7	26	114.7	130.32	49863.2	0.569	-0.552
1409	A	13	H	7	31	114.75	130.37	49865.9	0.432	-0.746
1409	A	13	H	7	36	114.8	130.42	49868.6	0.561	-0.698
1409	A	13	H	7	41	114.85	130.47	49871.3	0.492	-0.833
1409	A	13	H	7	46	114.9	130.52	49874	0.388	-0.871
1409	A	13	H	7	51	114.95	130.57	49876.7	0.32	-0.912
1409	A	13	H	7	56	115	130.62	49879.4	0.484	-0.713
1409	A	13	H	CC	1	115.07	130.69	49883.2	0.426	-0.627
1409	A	13	H	CC	6	115.12	130.74	49885.9	0.313	-0.772
1409	A	13	H	CC	11	115.17	130.79	49888.6	0.042	-1.005
1409	A	13	H	CC	16	115.22	130.84	49891.3	-0.147	-1.052
1409	A	13	H	CC	21	115.27	130.89	49894	-0.116	-1.17
1409	A	13	H	CC	26	115.32	130.94	49896.8	-0.024	-1.08
1409	A	13	H	CC	31	115.37	130.99	49899.5	-0.14	-1.218
1409	A	14	H	1	1	115.11	132.36	50007.4	0.635	-0.723
1409	A	14	H	1	6	115.16	132.41	50011.3	0.584	-0.79
1409	A	14	H	1	11	115.21	132.46	50015.3	0.556	-0.694
1409	A	14	H	1	16	115.26	132.51	50019.2	0.494	-1.077
1409	A	14	H	1	21	115.31	132.56	50023.2	0.442	-1.092
1409	A	14	H	1	26	115.36	132.61	50027.1	0.425	-1.09
1409	A	14	H	1	31	115.41	132.66	50031.1	0.627	-0.686
1409	A	14	H	1	36	115.46	132.71	50035	0.584	-0.731
1409	A	14	H	1	41	115.51	132.76	50038.9	0.516	-0.915
1409	A	14	H	1	46	115.56	132.81	50042.9	0.454	-0.859
1409	A	14	H	1	51	115.61	132.86	50046.8	0.381	-0.902
1409	A	14	H	1	56	115.66	132.91	50050.8	0.35	-0.873
1409	A	14	H	1	61	115.71	132.96	50054.7	0.46	-1.019
1409	A	14	H	1	66	115.76	133.01	50058.7	0.373	-0.956
1409	A	14	H	1	71	115.81	133.06	50062.6	0.406	-0.991
1409	A	14	H	1	81	115.91	133.16	50070.5	0.492	-0.753
1409	A	14	H	1	86	115.96	133.21	50074.5	0.45	-0.741
1409	A	14	H	1	91	116.01	133.26	50078.4	0.402	-0.827
1409	A	14	H	1	96	116.06	133.31	50082.4	0.182	-1.126
1409	A	14	H	1	101	116.11	133.36	50086.3	0.414	-0.942
1409	A	14	H	1	106	116.16	133.41	50090.3	0.529	-0.869
1409	A	14	H	1	111	116.21	133.46	50094.2	0.68	-0.78
1409	A	14	H	1	116	116.26	133.51	50098.2	0.67	-0.703
1409	A	14	H	1	121	116.31	133.56	50102.1	0.539	-0.883
1409	A	14	H	1	126	116.36	133.61	50106.1	0.748	-0.764
1409	A	14	H	1	131	116.41	133.66	50110	0.637	-0.71
1409	A	14	H	1	136	116.46	133.71	50113.9	0.614	-0.69
1409	A	14	H	1	141	116.51	133.76	50117.9	0.518	-0.917
1409	A	14	H	1	146	116.56	133.81	50121.8	0.537	-0.959
1409	A	14	H	2	1	116.61	133.86	50125.8	0.548	-0.915
1409	A	14	H	2	6	116.66	133.91	50129.7	0.579	-0.93
1409	A	14	H	2	11	116.71	133.96	50133.7	0.791	-0.683
1409	A	14	H	2	16	116.76	134.01	50137.6	0.82	-0.578
1409	A	14	H	2	21	116.81	134.06	50141.6	0.813	-0.65
1409	A	14	H	2	26	116.86	134.11	50145.5	0.779	-0.68
1409	A	14	H	2	31	116.91	134.16	50149.5	0.683	-0.785
1409	A	14	H	2	36	116.96	134.21	50153.4	0.568	-0.685
1409	A	14	H	2	41	117.01	134.26	50157.4	0.614	-0.782
1409	A	14	H	2	46	117.06	134.31	50161.3	0.579	-0.822
1409	A	14	H	2	51	117.11	134.36	50165.3	0.689	-0.802
1409	A	14	H	2	56	117.16	134.41	50169.2	0.802	-0.708
1409	A	14	H	2	61	117.21	134.46	50173.2	0.62	-0.786
1409	A	14	H	2	66	117.26	134.51	50177.1	0.595	-0.748
1409	A	14	H	2	71	117.31	134.56	50181.1	0.436	-0.845
1409	A	14	H	2	76	117.36	134.61	50185	0.462	-0.846
1409	A	14	H	2	81	117.41	134.66	50188.9	0.599	-0.835
1409	A	14	H	2	91	117.51	134.76	50196.8	0.579	-0.963
1409	A	14	H	2	96	117.56	134.81	50201	0.497	-0.94
1409	A	14	H	2	101	117.61	134.86	50206	0.756	-0.679
1409	A	14	H	2	106	117.66	134.91	50211	0.828	-0.713
1409	A	14	H	2	111	117.71	134.96	50216	0.893	-0.456
1409	A	14	H	2	116	117.76	135.01	50221	0.778	-0.681
1409	A	14	H	2	121	117.81	135.06	50226	0.821	-0.597
1409	A	14	H	2	126	117.86	135.11	50231	0.601	-0.83
1409	A	14	H	2	131	117.91	135.16	50236	0.579	-0.86
1409	A	14	H	2	136	117.96	135.21	50241	0.842	-0.765
1409	A	14	H	2	141	118.01	135.26	50246	0.694	-0.794
1409	A	14	H	2	146	118.06	135.31	50251	0.646	-0.953
1409	A	14	H	3	1	118.11	135.36	50256	0.683	-0.713
1409	A	14	H	3	6	118.16	135.41	50261	0.548	-0.869
1409	A	14	H	3	11	118.21	135.46	50266	0.748	-0.57
1409	A	14	H	3	16	118.26	135.51	50271	0.712	-0.717
1409	A	14	H	3	21	118.31	135.56	50276	0.624	-0.788
1409	A	14	H	3	26	118.36	135.61	50281	0.611	-0.833
1409	A	14	H	3	31	118.41	135.66	50286	0.734	-0.783
1409	A	14	H	3	36	118.46	135.71	50291	0.574	-0.86
1409	A	14	H	3	41	118.51	135.76	50296	0.513	-0.862
1409	A	14	H	3	46	118.56	135.81	50301	0.576	-0.857
1409	A	14	H	3	51	118.61	135.86	50306	0.625	-0.698
1409	A	14	H	3	56	118.66	135.91	50311	0.636	-0.641
1409	A	14	H	3	61	118.71	135.96	50316	0.621	-0.651
1409	A	14	H	3	66	118.76	136.01	50321	0.527	-0.803
1409	A	14	H	3	71	118.81	136.06	50326	0.429	-0.774
1409	A	14	H	3	76	118.86	136.11	50331	0.421	-0.816
1409	A	14	H	3	81	118.91	136.16	50336	0.127	-1.115
1409	A	14	H	3	86	118.96	136.21	50341	0.279	-1.003
1409	A	14	H	3	91	119.01	136.26	50346	0.237	-0.984
1409	A	14	H	3	96	119.06	136.31	50351	0.083	-1.069
1409	A	14	H	3	101	119.11	136.36	50356	0.246	-0.986
1409	A	14	H	3	106	119.16	136.41	50361	0.299	-0.9
1409	A	14	H	3	111	119.21	136.46	50366	0.109	-1.19
1409	A	14	H	3	116	119.26	136.51	50371	-0.107	-1.366
1409	A	14	H	3	121	119.31	136.56	50376	-0.225	-1.422
1409	B	13	H	3	56	116.36	136.51	50371	-0.16	-1.395
1409	B	13	H	3	61	116.41	136.56	50376	-0.08	-1.265
1409	B	13	H	3	66	116.46	136.61	50380.7	0.226	-1.192
1409	B	13	H	3	71	116.51	136.66	50384.5	0.374	-0.954
1409	B	13	H	3	76	116.56	136.71	50388.2	0.638	-0.755
1409	B	13	H	3	81	116.61	136.76	50391.9	0.567	-0.819
1409	B	13	H	3	86	116.66	136.81	50395.6	0.644	-0.904
1409	B	13	H	3	91	116.71	136.86	50399.3	0.549	-0.866
1409	B	13	H	3	96	116.76	136.91	50403	0.313	-1.055
1409	B	13	H	3	101	116.81	136.96	50406.7	0.47	-0.879
1409	B	13	H	3	106	116.86	137.01	50410.4	0.558	-0.999
1409	B	13	H	3	111	116.91	137.06	50414.1	0.552	-0.935
1409	B	13	H	3	116	116.96	137.11	50417.8	0.457	-1.073
1409	B	13	H	3	121	117.01	137.16	50421.5	0.422	-1.086
1409	B	13	H	3	126	117.06	137.21	50425.3	0.49	-0.927
1409	B	13	H	3	131	117.11	137.26	50429	0.478	-0.936
1409	B	13	H	3	136	117.16	137.31	50432.7	0.619	-0.779
1409	B	13	H	3	141	117.21	137.36	50436.4	0.494	-0.844
1409	B	13	H	3	146	117.26	137.41	50440.1	0.41	-1.038
1409	B	13	H	4	1	117.31	137.46	50443.8	0.44	-1.079
1409	B	13	H	4	6	117.36	137.51	50447.5	0.361	-1.048
1409	B	13	H	4	11	117.41	137.56	50451.2	0.395	-0.921
1409	B	13	H	4	16	117.46	137.61	50454.9	0.357	-0.969
1409	B	13	H	4	21	117.51	137.66	50458.6	0.375	-1.133
1409	B	13	H	4	26	117.56	137.71	50462.4	0.424	-1.076
1409	B	13	H	4	31	117.61	137.76	50466.1	0.334	-1.077
1409	B	13	H	4	36	117.66	137.81	50469.8	0.493	-0.787
1409	B	13	H	4	41	117.71	137.86	50473.5	0.477	-0.785
1409	B	13	H	4	46	117.76	137.91	50477.2	0.328	-1.074
1409	B	13	H	4	51	117.81	137.96	50480.9	0.312	-1.131
1409	B	13	H	4	56	117.86	138.01	50484.6	0.233	-1.191
1409	B	13	H	4	61	117.91	138.06	50488.3	0.45	-1.056
1409	B	13	H	4	66	117.96	138.11	50492	0.634	-0.874
1409	B	13	H	4	71	118.01	138.16	50495.7	0.753	-0.872
1409	B	13	H	4	76	118.06	138.21	50499.5	0.687	-0.839
1409	B	13	H	4	81	118.11	138.26	50503.2	0.766	-0.923
1409	B	13	H	4	86	118.16	138.31	50506.9	0.626	-0.878
1409	B	13	H	4	91	118.21	138.36	50510.6	0.6	-0.826
1409	B	13	H	4	96	118.26	138.41	50514.3	0.601	-0.999
1409	B	13	H	4	101	118.31	138.46	50518	0.526	-1.071
1409	B	13	H	4	106	118.36	138.51	50521.7	0.452	-1.185
1409	B	13	H	4	111	118.41	138.56	50525.4	0.55	-1.066
1409	B	13	H	4	116	118.46	138.61	50529.1	0.703	-0.757
1409	B	13	H	4	121	118.51	138.66	50532.8	0.803	-0.707
1409	B	13	H	4	126	118.56	138.71	50536.5	0.759	-0.69
1409	B	13	H	4	131	118.61	138.76	50540.3	0.765	-0.708
1409	B	13	H	4	136	118.66	138.81	50544	0.776	-0.758
1409	B	13	H	4	141	118.71	138.86	50547.7	0.748	-0.81
1409	B	13	H	4	146	118.76	138.91	50551.4	0.577	-0.926
1409	B	13	H	5	1	118.81	138.96	50555.1	0.597	-0.781
1409	B	13	H	5	6	118.86	139.01	50558.8	0.678	-0.814
1409	B	13	H	5	11	118.91	139.06	50562.5	0.648	-0.895
1409	B	13	H	5	16	118.96	139.11	50566.2	0.753	-0.699
1409	B	13	H	5	21	119.01	139.16	50569.9	0.84	-0.672
1409	B	13	H	5	26	119.06	139.21	50573.6	0.786	-0.671
1409	B	13	H	5	31	119.11	139.26	50577.4	0.883	-0.644
1409	B	13	H	5	36	119.16	139.31	50581.1	0.796	-0.587
1409	B	13	H	5	41	119.21	139.36	50584.8	0.666	-0.712
1409	B	13	H	5	46	119.26	139.41	50588.5	0.54	-0.828
1409	B	13	H	5	51	119.31	139.46	50592.2	0.512	-0.945
1409	B	13	H	5	56	119.36	139.51	50595.9	0.566	-0.971
1409	B	13	H	5	61	119.41	139.56	50599.6	0.701	-0.769
1409	B	13	H	5	66	119.46	139.61	50603.3	0.656	-0.882
1409	B	13	H	5	71	119.51	139.66	50607	0.8	-0.662
1409	B	13	H	5	76	119.56	139.71	50611.3	0.845	-0.707
1409	B	13	H	5	81	119.61	139.76	50617.6	0.924	-0.538
1409	B	13	H	5	86	119.66	139.81	50624	0.854	-0.66
1409	B	13	H	5	91	119.71	139.86	50630.4	0.881	-0.513
1409	B	13	H	5	96	119.76	139.91	50636.7	0.79	-0.659
1409	B	13	H	5	101	119.81	139.96	50643.1	0.768	-0.672
1409	B	13	H	5	106	119.86	140.01	50649.5	0.803	-0.589
1409	B	13	H	5	111	119.91	140.06	50655.8	0.665	-0.808
1409	B	13	H	5	116	119.96	140.11	50662.2	0.747	-0.691
1409	B	13	H	5	121	120.01	140.16	50668.5	0.721	-0.697
1409	B	13	H	5	126	120.06	140.21	50674.9	0.783	-0.7
1409	B	13	H	5	131	120.11	140.26	50681.3	0.534	-0.784
1409	B	13	H	5	136	120.16	140.31	50687.6	0.656	-0.74
1409	B	13	H	5	141	120.21	140.36	50694	0.776	-0.596
1409	B	13	H	5	146	120.26	140.41	50700.4	0.679	-0.777
1409	B	13	H	6	1	120.31	140.46	50706.7	0.559	-0.759
1409	B	13	H	6	6	120.36	140.51	50713.1	0.631	-0.683
1409	B	13	H	6	11	120.41	140.56	50719.5	0.582	-0.659
1409	B	13	H	6	16	120.46	140.61	50725.8	0.3	-1.003
1409	B	13	H	6	21	120.51	140.66	50732.2	0.161	-1.051
1409	B	13	H	6	26	120.56	140.71	50738.5	0.05	-1.229
1409	B	13	H	6	31	120.61	140.76	50744.9	0.337	-0.953
1409	B	13	H	6	36	120.66	140.81	50750.9	0.065	-1.256
1409	B	13	H	6	41	120.71	140.86	50755.4	0.08	-1.258
1409	B	13	H	6	46	120.76	140.91	50759.8	0.33	-1.047
1409	B	13	H	6	51	120.81	140.96	50764.3	0.414	-0.85
1409	B	13	H	6	56	120.86	141.01	50768.8	0.498	-0.765
1409	B	13	H	6	61	120.91	141.06	50773.2	0.551	-0.76
1409	B	13	H	6	66	120.96	141.11	50777.7	0.607	-0.818
1409	B	13	H	6	71	121.01	141.16	50782.1	0.497	-0.914
1409	B	13	H	6	76	121.06	141.21	50786.6	0.546	-0.806
1409	B	13	H	6	81	121.11	141.26	50791.1	0.676	-0.816
1409	B	13	H	6	86	121.16	141.31	50795.5	0.657	-0.924
1409	B	13	H	6	91	121.21	141.36	50800	0.718	-0.789
1409	B	13	H	6	96	121.26	141.41	50804.5	0.715	-0.81
1409	B	13	H	6	101	121.31	141.46	50808.9	0.706	-0.731
1409	B	13	H	6	106	121.36	141.51	50813.4	0.679	-0.777
1409	B	13	H	6	111	121.41	141.56	50817.9	0.604	-0.888
1409	B	13	H	6	116	121.46	141.61	50822.3	0.684	-0.742
1409	B	13	H	6	121	121.51	141.66	50826.8	0.532	-0.925
1409	B	15	X	1	19	122.69	142.84	50932.1	0.42	-0.975
1409	B	15	X	1	24	122.74	142.89	50936.6	0.663	-0.819
1409	B	15	X	1	29	122.79	142.94	50941.1	0.57	-0.877
1409	B	15	X	1	34	122.84	142.99	50945.5	0.586	-0.713
1409	B	15	X	1	39	122.89	143.04	50950	0.608	-0.75
1409	B	15	X	1	47	122.97	143.12	50957.1	0.535	-0.746
1409	B	15	X	1	55	123.05	143.2	50964.3	0.11	-1.107
1409	B	15	X	1	60	123.1	143.25	50968.8	0.015	-1.212
1409	B	15	X	1	65	123.15	143.3	50973.2	0.167	-1.075
1409	B	15	X	1	70	123.2	143.35	50977.7	0.074	-1.256
1409	B	15	X	1	75	123.25	143.4	50982.1	0.227	-1.133
1409	B	15	X	1	80	123.3	143.45	50986.6	0.454	-0.994
1409	B	15	X	1	84	123.34	143.49	50990.2	0.71	-0.896
1409	B	15	X	1	87	123.37	143.52	50992.9	0.684	-0.9
1409	B	15	X	1	93	123.43	143.58	50998.2	0.851	-0.769
1409	B	15	X	1	97	123.47	143.62	51001.3	0.604	-0.791
1409	B	15	X	1	102	123.52	143.67	51004.5	0.919	-0.626
1409	B	15	X	1	106	123.56	143.71	51007.1	0.936	-0.623
1409	B	15	X	1	113	123.63	143.78	51011.6	0.778	-0.668
1409	B	15	X	1	118	123.68	143.83	51014.8	0.737	-0.726
1409	B	15	X	1	125	123.75	143.9	51019.3	0.682	-0.943
1409	B	15	X	1	131	123.81	143.96	51023.1	0.512	-0.939
1409	B	15	X	1	136	123.86	144.01	51026.4	0.619	-0.842
1409	B	15	X	1	142	123.92	144.07	51030.2	0.75	-0.818
1409	B	15	X	1	147	123.97	144.12	51033.4	0.777	-0.764
1409	B	15	X	2	7	124.07	144.22	51039.9	0.866	-0.759
1409	B	15	X	2	11	124.11	144.26	51042.4	0.734	-0.799
1409	B	15	X	2	16	124.16	144.31	51045.6	0.725	-0.667
1409	B	15	X	2	20	124.2	144.35	51048.2	0.725	-0.749
1409	B	15	X	2	25	124.25	144.4	51051.4	0.753	-0.677
1409	B	15	X	2	29	124.29	144.44	51054	0.669	-0.792
1409	B	15	X	2	32	124.32	144.47	51055.9	0.725	-0.737
1409	B	15	X	2	36	124.36	144.51	51058.5	0.676	-0.831
1409	B	15	X	2	41	124.41	144.56	51061.7	0.697	-0.701
1409	B	15	X	2	44	124.44	144.59	51063.6	0.74	-0.739
1409	B	15	X	2	48	124.48	144.63	51066.2	0.83	-0.625
1409	B	15	X	2	52	124.52	144.67	51068.8	0.873	-0.701
1409	B	15	X	2	57	124.57	144.72	51072	0.797	-0.534
1409	B	15	X	2	61	124.61	144.76	51074.6	0.768	-0.574
1409	B	15	X	2	65	124.65	144.8	51077.1	0.886	-0.53
1409	B	15	X	2	70	124.7	144.85	51080.4	0.826	-0.518
1409	B	15	X	2	76	124.76	144.91	51084.2	0.746	-0.461
1409	B	15	X	2	82	124.82	144.97	51088.1	0.64	-0.551
1409	B	15	X	2	86	124.86	145.01	51091.4	0.523	-0.745
1409	B	15	X	2	90	124.9	145.05	51097.2	0.579	-0.73
1409	B	15	X	2	94	124.94	145.09	51102.9	0.358	-0.924
1409	B	15	X	2	100	125	145.15	51111.6	0.372	-0.839
1409	B	15	X	2	108	125.08	145.23	51123.1	-0.017	-1.027
1409	B	15	X	2	111	125.11	145.26	51127.4	-0.285	-1.285
1409	B	15	X	2	115	125.15	145.3	51133.1	-0.315	-1.256
1409	B	15	X	2	130	125.3	145.45	51154.7	0.281	-0.771
1409	B	15	X	2	133	125.33	145.48	51159	0.281	-0.796
1409	B	15	X	2	138	125.38	145.53	51166.2	0.207	-0.995
1409	B	15	X	2	143	125.43	145.58	51173.4	0.38	-0.891
1409	B	15	X	3	20	125.7	145.85	51212.2	0.239	-1.028
1409	B	15	X	3	25	125.75	145.9	51219.4	0.306	-0.971
1409	B	15	X	3	30	125.8	145.95	51226.6	0.314	-0.871
1409	B	15	X	3	35	125.85	146	51233.8	0.32	-0.911
1409	B	15	X	3	40	125.9	146.05	51240.9	0.315	-0.86
1409	B	15	X	3	45	125.95	146.1	51248.1	0.237	-0.898
1409	B	15	X	3	50	126	146.15	51255.3	0.063	-0.958
1409	B	15	X	3	57	126.07	146.22	51265.4	0.029	-0.995
1409	B	15	X	3	62	126.12	146.27	51272.6	0.194	-0.858
1409	B	15	X	3	67	126.17	146.32	51279.8	0.158	-0.972
1409	B	15	X	3	72	126.22	146.37	51286.9	0.099	-0.986
1409	B	15	X	3	77	126.27	146.42	51294.1	0.039	-0.917
1409	B	15	X	3	82	126.32	146.47	51301.3	-0.071	-1.167
1409	B	15	X	3	87	126.37	146.52	51308.5	0.063	-1.087
1409	B	15	X	3	92	126.42	146.57	51315.7	0.287	-0.872
1409	B	15	X	3	97	126.47	146.62	51322.9	-0.071	-0.963
1409	B	15	X	3	102	126.52	146.67	51330.1	-0.022	-1.046
1409	B	15	X	3	107	126.57	146.72	51337.2	-0.303	-1.258
1409	B	15	X	3	112	126.62	146.77	51344.4	-0.373	-1.186
1409	B	15	X	3	124	126.74	146.89	51361.7	0.146	-0.905
1409	B	15	X	3	129	126.79	146.94	51368.9	-0.137	-1.137
1409	B	15	X	3	134	126.84	146.99	51376.1	0.011	-1.081
1409	B	15	X	3	144	126.94	147.09	51390.4	0.112	-1.01
1409	B	15	X	3	148	126.98	147.13	51396.2	0.096	-0.987
1409	B	15	X	4	1	127.01	147.16	51400.5	0.152	-0.788
1409	B	15	X	4	6	127.06	147.21	51407.7	0.121	-0.726
1409	B	15	X	4	11	127.11	147.26	51414.9	0.043	-0.918
1409	B	15	X	4	16	127.16	147.31	51422.1	-0.32	-1.119
1409	B	15	X	4	21	127.21	147.36	51429.2	-0.396	-1.221
1409	B	15	X	4	26	127.26	147.41	51435.9	-0.1	-0.876
1409	B	15	X	4	31	127.31	147.46	51440.5	-0.331	-1.119
1409	B	15	X	4	36	127.36	147.51	51445.1	0.134	-0.878
1409	B	15	X	4	41	127.41	147.56	51449.7	0.18	-0.832
1409	B	15	X	4	46	127.46	147.61	51454.3	0.121	-0.881
1409	B	15	X	4	51	127.51	147.66	51458.9	-0.064	-1.027
1409	B	15	X	4	61	127.61	147.76	51468.1	0.195	-0.883
1409	B	15	X	4	66	127.66	147.81	51472.7	0.206	-0.766
1409	B	15	X	4	81	127.81	147.96	51486.5	-0.083	-1.008
1409	B	15	X	4	86	127.86	148.01	51491.1	-0.054	-0.92
1409	C	16	X	1	29	129.49	149.14	51595	0.334	-0.798
1409	C	16	X	1	34	129.54	149.19	51599.6	0.356	-0.843
1409	C	16	X	1	40	129.6	149.25	51605.1	0.344	-0.722
1409	C	16	X	1	44	129.64	149.29	51608.8	0.376	-0.84
1409	C	16	X	1	47	129.67	149.32	51611.5	0.287	-0.78
1409	C	16	X	1	51	129.71	149.36	51615.2	0.245	-0.776
1409	C	16	X	1	61	129.81	149.46	51624.4	0.068	-0.812
1409	C	16	X	1	66	129.86	149.51	51629	-0.021	-0.975
1409	C	16	X	1	76	129.96	149.61	51638.2	-0.084	-0.995
1409	C	16	X	1	84	130.04	149.69	51645.5	0.272	-0.776
1409	C	16	X	1	88	130.08	149.73	51649.2	0.04	-0.846
1409	C	16	X	1	92	130.12	149.77	51652.9	0.273	-0.787
1409	C	16	X	1	110	130.3	149.95	51669.4	-0.256	-1.188
1409	C	16	X	1	117	130.37	150.02	51675.9	0.171	-0.878
1409	C	16	X	2	1	130.46	150.11	51684.1	0.34	-0.76
1409	C	16	X	2	6	130.51	150.16	51688.7	0.142	-0.847
1409	C	16	X	2	11	130.56	150.21	51693.3	0.097	-0.741
1409	C	16	X	2	16	130.61	150.26	51697.9	-0.147	-1.041
1409	C	16	X	2	21	130.66	150.31	51702.5	-0.189	-1.054
1409	C	16	X	2	25	130.7	150.35	51706.2	-0.399	-1.153
1409	C	16	X	2	39	130.84	150.49	51719.1	0.176	-0.849
1409	C	16	X	2	44	130.89	150.54	51724	-0.086	-1.055
1409	C	16	X	2	50	130.95	150.6	51730	0.065	-0.937
1409	C	16	X	2	56	131.01	150.66	51736	0.134	-0.929
1409	C	16	X	2	61	131.06	150.71	51741	0.126	-0.942
1409	C	16	X	2	65	131.1	150.75	51745	0.111	-0.953
1409	C	17	X	1	11	131.91	151.56	51826	0.069	-0.928
1409	C	17	X	1	16	131.96	151.61	51831	0.128	-0.816
1409	C	17	X	1	21	132.01	151.66	51836	0.216	-0.759
1409	C	17	X	1	26	132.06	151.71	51841	0.214	-0.802
1409	C	17	X	1	31	132.11	151.76	51846	0.12	-0.744
1409	C	17	X	1	36	132.16	151.81	51851	-0.065	-0.987
1409	C	17	X	1	43	132.23	151.88	51858	-0.159	-0.995
1409	C	17	X	1	48	132.28	151.93	51863	-0.076	-0.858
1409	C	17	X	1	61	132.41	152.06	51876	-0.153	-0.878
1409	C	17	X	1	66	132.46	152.11	51881	-0.04	-0.826
1409	C	17	X	1	71	132.51	152.16	51886	0.102	-0.677
1409	C	17	X	1	76	132.56	152.21	51891	-0.001	-0.643
1409	C	17	X	1	83	132.63	152.28	51898	-0.025	-0.722
1409	C	17	X	1	97	132.77	152.42	51912	-0.079	-0.839
1409	C	17	X	1	100	132.8	152.45	51915	-0.198	-1.003
1409	C	17	X	1	112	132.92	152.57	51927	0	-0.656
1409	C	17	X	1	117	132.97	152.62	51932	0.13	-0.657
1409	C	17	X	1	123	133.03	152.68	51938	-0.101	-0.843
1409	C	17	X	1	128	133.08	152.73	51943	-0.224	-0.945
1409	C	17	X	1	136	133.16	152.81	51951	-0.162	-0.786
1409	C	17	X	1	143	133.23	152.88	51958	-0.294	-0.756
1409	C	17	X	2	17	133.47	153.12	51986.4	0.025	-0.776
1409	C	17	X	2	20	133.5	153.15	51990.5	0.167	-0.691
1409	C	17	X	2	25	133.55	153.2	51997.3	0.221	-0.59
1409	C	17	X	2	30	133.6	153.25	52004.1	0.183	-0.593
1409	C	17	X	2	35	133.65	153.3	52010.9	0.068	-0.707
1409	C	17	X	2	40	133.7	153.35	52017.7	0.081	-0.767
1409	C	17	X	2	45	133.75	153.4	52024.5	0.154	-0.702
1409	C	17	X	2	48	133.78	153.43	52028.6	0.144	-0.634
1409	C	17	X	2	52	133.82	153.47	52034.1	0.316	-0.508
1409	C	17	X	2	55	133.85	153.5	52038.2	0.369	-0.539
1409	C	17	X	2	60	133.9	153.55	52045	0.318	-0.618
1409	C	17	X	2	65	133.95	153.6	52051.8	0.187	-0.622
1409	C	17	X	2	71	134.01	153.66	52060	0.246	-0.559
1409	C	17	X	2	76	134.06	153.71	52066.8	0.172	-0.534
1409	C	17	X	2	83	134.13	153.78	52076.4	0.197	-0.569
1409	C	17	X	2	90	134.2	153.85	52085.9	0.255	-0.57
1409	C	17	X	2	95	134.25	153.9	52092.7	0.412	-0.331
1409	C	17	X	2	100	134.3	153.95	52099.5	0.309	-0.37
1409	C	17	X	2	105	134.35	154	52106.4	0.352	-0.321
1409	C	17	X	2	110	134.4	154.05	52113.2	0.433	-0.232
1409	C	17	X	2	115	134.45	154.1	52120	0.357	-0.426
1409	C	17	X	2	120	134.5	154.15	52123.5	0.298	-0.507
1409	C	17	X	2	125	134.55	154.2	52126.9	0.394	-0.471
1409	C	17	X	2	130	134.6	154.25	52130.4	0.219	-0.648
1409	C	17	X	2	135	134.65	154.3	52133.8	0.247	-0.596
1409	C	17	X	2	140	134.7	154.35	52137.3	0.303	-0.5
1409	C	17	X	2	145	134.75	154.4	52140.8	0.131	-0.599
1409	C	17	X	2	148	134.78	154.43	52142.8	0.214	-0.67
1409	C	17	X	3	1	134.81	154.46	52144.9	0.099	-0.64
1409	C	17	X	3	6	134.86	154.51	52148.4	0.213	-0.754
1409	C	17	X	3	11	134.91	154.56	52151.8	0.303	-0.544
1409	C	17	X	3	16	134.96	154.61	52155.3	0.313	-0.594
1409	C	17	X	3	21	135.01	154.66	52158.8	0.345	-0.516
1409	C	17	X	3	26	135.06	154.71	52162.2	0.357	-0.553
1409	C	17	X	3	31	135.11	154.76	52165.7	0.277	-0.599
1409	C	17	X	3	36	135.16	154.81	52169.2	0.323	-0.576
1409	C	17	X	3	41	135.21	154.86	52172.6	0.336	-0.513
1409	C	17	X	3	46	135.26	154.91	52176.1	0.236	-0.605
1409	B	16	X	1	47	132.57	154.92	52176.8	0.301	-0.396
1409	C	17	X	3	51	135.31	154.96	52179.5	0.133	-0.687
1409	B	16	X	1	53	132.63	154.98	52180.9	0.295	-0.365
1409	C	17	X	3	56	135.36	155.01	52183	0.191	-0.648
1409	B	16	X	1	57	132.67	155.02	52183.7	0.269	-0.482
1409	B	16	X	1	61	132.71	155.06	52186.5	0.264	-0.37
1409	B	16	X	1	65	132.75	155.1	52189.2	0.25	-0.498
1409	B	16	X	1	71	132.81	155.16	52193.4	0.171	-0.523
1409	B	16	X	1	76	132.86	155.21	52196.8	0.094	-0.616
1409	B	16	X	1	80	132.9	155.25	52199.6	0.142	-0.508
1409	B	16	X	1	84	132.94	155.29	52202.4	0.172	-0.55
1409	B	16	X	1	89	132.99	155.34	52205.8	0.158	-0.491
1409	B	16	X	1	93	133.03	155.38	52208.6	0.175	-0.572
1409	B	16	X	1	97	133.07	155.42	52211.4	0.152	-0.486
1409	B	16	X	1	103	133.13	155.48	52215.5	0.12	-0.621
1409	B	16	X	1	110	133.2	155.55	52220.4	0.152	-0.591
1409	B	16	X	1	118	133.28	155.63	52225.9	0.112	-0.606
1409	B	16	X	1	123	133.33	155.68	52229.4	0.082	-0.676
1409	B	16	X	1	127	133.37	155.72	52232.2	0.175	-0.543
1409	B	16	X	1	132	133.42	155.77	52235.6	0.073	-0.628
1409	B	16	X	1	135	133.45	155.8	52237.7	0.15	-0.51
1409	B	16	X	1	139	133.49	155.84	52240.5	0.113	-0.566
1409	B	16	X	1	144	133.54	155.89	52243.9	0.042	-0.659
1409	B	16	X	1	148	133.58	155.93	52246.7	0.233	-0.511
1409	B	16	X	2	1	133.61	155.96	52248.8	0.246	-0.452
1409	B	16	X	2	6	133.66	156.01	52252.2	0.364	-0.362
1409	B	16	X	2	11	133.71	156.06	52255.7	0.256	-0.426
1409	B	16	X	2	16	133.76	156.11	52259.2	0.247	-0.393
1409	B	16	X	2	21	133.81	156.16	52262.6	0.21	-0.504
1409	B	16	X	2	26	133.86	156.21	52266.1	0.191	-0.504
1409	B	16	X	2	31	133.91	156.26	52269.5	0.206	-0.497
1409	B	16	X	2	36	133.96	156.31	52273	0.16	-0.492
1409	B	16	X	2	41	134.01	156.36	52276.5	0.25	-0.489
1409	B	16	X	2	46	134.06	156.41	52279.9	0.244	-0.479
1409	B	16	X	2	51	134.11	156.46	52283.4	0.198	-0.506
1409	B	16	X	2	56	134.16	156.51	52286.8	0.236	-0.493
1409	B	16	X	2	59	134.21	156.56	52290.3	0.223	-0.387
1409	B	16	X	2	64	134.26	156.61	52293.8	0.237	-0.494
1409	B	16	X	2	69	134.31	156.66	52297.2	0.03	-0.583
1409	B	16	X	2	74.5	134.36	156.71	52300.8	0.146	-0.548
1409	B	16	X	2	79	134.41	156.76	52304.8	0.145	-0.486
1409	B	16	X	2	84	134.46	156.81	52308.8	0.167	-0.382
1409	B	16	X	2	89	134.51	156.86	52312.8	0.069	-0.561
1409	B	16	X	2	94	134.56	156.91	52316.8	0.019	-0.663
1409	B	16	X	2	99	134.61	156.96	52320.8	-0.14	-0.724
1409	B	16	X	2	104	134.66	157.01	52324.8	-0.139	-0.701
1409	B	16	X	2	109	134.71	157.06	52328.8	-0.229	-0.798
1409	B	16	X	2	114	134.76	157.11	52332.8	-0.238	-0.722
1409	B	16	X	2	119	134.81	157.16	52336.8	-0.29	-0.843
1409	B	16	X	2	124	134.86	157.21	52340.8	-0.261	-0.82
1409	B	16	X	2	129	134.91	157.26	52344.8	-0.482	-1.084
1409	B	16	X	2	134	134.96	157.31	52348.8	-0.428	-0.911
1409	B	16	X	2	139	135.01	157.36	52352.8	-0.445	-0.993
1409	B	16	X	2	148	135.06	157.41	52356.8	-0.391	-1
1409	B	16	X	3	6	135.16	157.51	52364.8	-0.315	-0.742
1409	B	16	X	3	11	135.21	157.56	52368.8	-0.092	-0.749
1409	B	16	X	3	16	135.26	157.61	52372.8	-0.099	-0.731
1409	B	16	X	3	21	135.31	157.66	52376.8	-0.119	-0.668
1409	B	16	X	3	26	135.36	157.71	52380.8	-0.086	-0.716
1409	B	16	X	3	31	135.41	157.76	52384.8	-0.096	-0.81
1409	B	16	X	3	36	135.46	157.81	52388.8	-0.08	-0.739
1409	B	16	X	3	41	135.51	157.86	52392.8	-0.016	-0.648
1409	B	16	X	3	46	135.56	157.91	52396.8	0.003	-0.712
1409	B	16	X	3	51	135.61	157.96	52400.8	0.092	-0.517
1409	B	16	X	3	56	135.66	158.01	52404.8	0.13	-0.586
1409	B	16	X	3	61	135.71	158.06	52408.8	0.06	-0.591
1409	B	16	X	3	66	135.76	158.11	52412.8	0.116	-0.577
1409	B	16	X	3	71	135.81	158.16	52416.8	0.089	-0.603
1409	B	16	X	3	76	135.86	158.21	52420.8	0.133	-0.604
1409	B	16	X	3	81	135.91	158.26	52424.8	0.079	-0.59
1409	B	16	X	3	86	135.96	158.31	52428.8	0.009	-0.664
1409	B	16	X	3	91	136.01	158.36	52432.8	0.015	-0.613
1409	B	16	X	3	96	136.06	158.41	52436.8	-0.061	-0.695
1409	B	16	X	3	101	136.11	158.46	52440.8	-0.046	-0.589
1409	B	16	X	3	106	136.16	158.51	52444.8	0.009	-0.469
1409	B	16	X	3	111	136.21	158.56	52448.8	0.008	-0.521
1409	B	16	X	3	116	136.26	158.61	52452.8	-0.102	-0.601
1409	B	16	X	3	121	136.31	158.66	52456.8	-0.088	-0.647
1409	B	16	X	3	126	136.36	158.71	52460.8	-0.149	-0.617
1409	B	16	X	3	131	136.41	158.76	52464.8	-0.324	-0.843
1409	B	16	X	3	136	136.46	158.81	52468.8	-0.451	-0.982
1409	B	16	X	3	141	136.51	158.86	52472.8	-0.534	-0.916
1409	B	16	X	3	146	136.56	158.91	52476.8	-0.514	-0.993
1409	B	16	X	4	6	136.66	159.01	52484.8	0.004	-0.572
1409	B	16	X	4	11	136.71	159.06	52488.8	-0.141	-0.757
1409	B	16	X	4	16	136.76	159.11	52492.8	-0.06	-0.682
1409	B	16	X	4	21	136.81	159.16	52496.8	0.024	-0.703
1409	B	16	X	4	26	136.86	159.21	52500.9	-0.031	-0.673
1409	B	16	X	4	31	136.91	159.26	52505.6	-0.112	-0.77
1409	B	16	X	4	36	136.96	159.31	52510.3	-0.085	-0.646
1409	B	16	X	4	41	137.01	159.36	52515	0.071	-0.639
1409	B	16	X	4	46	137.06	159.41	52519.7	0.188	-0.478
1409	B	16	X	4	51	137.11	159.46	52524.4	0.142	-0.565
1409	B	16	X	4	56	137.16	159.51	52529.1	-0.091	-0.745
1409	B	16	X	4	61	137.21	159.56	52533.8	-0.028	-0.679
1409	B	16	X	4	66	137.26	159.61	52538.4	-0.028	-0.762
1409	B	16	X	4	71	137.31	159.66	52543.1	-0.057	-0.77
1409	B	16	X	4	76	137.36	159.71	52547.8	-0.014	-0.683
1409	B	16	X	4	81	137.41	159.76	52552.5	-0.114	-0.695
1409	B	16	X	4	86	137.46	159.81	52557.2	0.078	-0.627
1409	B	16	X	4	91	137.51	159.86	52561.9	0.069	-0.624
1409	B	16	X	4	96	137.56	159.91	52566.6	0.054	-0.663
1409	B	16	X	4	101	137.61	159.96	52571.2	0.052	-0.62
1409	B	16	X	4	106	137.66	160.01	52575.9	0.057	-0.587
1409	B	16	X	4	111	137.71	160.06	52580.6	0.072	-0.646
1409	B	16	X	4	116	137.76	160.11	52585.3	0.027	-0.672
1409	B	16	X	4	121	137.81	160.16	52590	0.138	-0.503
1409	B	16	X	4	126	137.86	160.21	52594.7	0.229	-0.527
1409	B	16	X	4	131	137.91	160.26	52599.4	0.289	-0.429
1409	B	16	X	4	136	137.96	160.31	52604.1	0.159	-0.583
1409	B	16	X	4	141	138.01	160.36	52608.8	0.184	-0.525
1409	B	16	X	4	146	138.06	160.41	52613.4	0.132	-0.542
1409	B	16	X	5	1	138.11	160.46	52618.1	0.194	-0.44
1409	B	16	X	5	6	138.16	160.51	52622.8	0.099	-0.604
1409	B	16	X	5	11	138.21	160.56	52627.5	0.037	-0.44
1409	B	16	X	5	16	138.26	160.61	52632.2	0.065	-0.608
1409	B	16	X	5	21	138.31	160.66	52636.9	0.143	-0.548
1409	B	16	X	5	26	138.36	160.71	52641.6	0.266	-0.397
1409	B	16	X	5	31	138.41	160.76	52646.2	0.284	-0.392
1409	A	18	X	3	95	135.55	160.8	52650	0.202	-0.539
1409	B	16	X	5	36	138.46	160.81	52650.9	0.247	-0.391
1409	B	16	X	5	41	138.51	160.86	52655.1	0.197	-0.443
1409	A	18	X	3	102	135.62	160.87	52656	0.061	-0.815
1409	A	18	X	3	107	135.67	160.92	52660.3	0.13	-0.646
1409	A	18	X	3	112	135.72	160.97	52664.6	0.125	-0.669
1409	A	18	X	3	117	135.77	161.02	52668.9	0.151	-0.666
1409	A	18	X	3	122	135.82	161.07	52673.1	0.052	-0.684
1409	A	18	X	3	129	135.89	161.14	52679.1	-0.049	-0.782
1409	A	18	X	3	134	135.94	161.19	52683.4	0.153	-0.636
1409	A	18	X	3	139	135.99	161.24	52687.7	0.057	-0.722
1409	A	18	X	3	144	136.04	161.29	52692	0.134	-0.578
1409	A	18	X	4	1	136.11	161.36	52698	0.138	-0.499
1409	A	18	X	4	6	136.16	161.41	52702.3	0.006	-0.508
1409	A	18	X	4	16	136.26	161.51	52710.9	-0.205	-0.656
1409	A	18	X	4	21	136.31	161.56	52715.1	-0.294	-0.76
1409	A	18	X	4	26	136.36	161.61	52719.4	-0.297	-0.787
1409	A	18	X	4	31	136.41	161.66	52723.7	-0.18	-0.674
1409	A	18	X	4	36	136.46	161.71	52728	0.088	-0.542
1409	A	18	X	4	41	136.51	161.76	52732.3	0.148	-0.454
1409	A	18	X	4	46	136.56	161.81	52736.6	-0.061	-0.622
1409	A	18	X	4	51	136.61	161.86	52740.9	-0.121	-0.657
1409	A	18	X	4	56	136.66	161.91	52745.1	-0.073	-0.551
1409	A	18	X	4	61	136.71	161.96	52749.4	0.006	-0.561
1409	A	18	X	4	66	136.76	162.01	52753.7	0.103	-0.557
1409	A	18	X	4	71	136.81	162.06	52758	0.008	-0.508
1409	A	18	X	4	76	136.86	162.11	52762.3	-0.047	-0.583
1409	A	18	X	4	81	136.91	162.16	52766.6	-0.114	-0.593
1409	A	18	X	4	86	136.96	162.21	52770.9	-0.074	-0.506
1409	A	18	X	4	91	137.01	162.26	52775.1	-0.087	-0.522
1409	A	18	X	4	96	137.06	162.31	52779.4	-0.026	-0.455
1409	A	18	X	4	101	137.11	162.36	52783.7	-0.172	-0.585
1409	A	18	X	4	118	137.28	162.53	52798.3	0.072	-0.58
1409	A	18	X	4	121	137.31	162.56	52800.9	-0.131	-0.686
1409	A	18	X	4	126	137.36	162.61	52805.1	-0.176	-0.714
1409	A	18	X	4	131	137.41	162.66	52809.4	-0.327	-0.789
1409	A	18	X	4	136	137.46	162.71	52813.7	-0.249	-0.813
1409	A	18	X	4	141	137.51	162.76	52818	-0.234	-0.877
1409	A	18	X	5	1	137.61	162.86	52826.6	-0.332	-0.895
1409	A	18	X	5	6	137.66	162.91	52830.9	-0.355	-0.912
1409	A	18	X	5	11	137.71	162.96	52835.1	-0.403	-0.975
1409	A	18	X	5	14	137.74	162.99	52837.7	-0.237	-0.919
1409	A	18	X	5	21	137.81	163.06	52843.7	0.141	-0.658
1409	A	18	X	5	26	137.86	163.11	52848	0.136	-0.655
1409	A	18	X	5	31	137.91	163.16	52852.3	0.15	-0.631
1409	A	18	X	5	36	137.96	163.21	52856.6	-0.028	-0.694
1409	C	19	X	1	136	144.66	163.21	52856.6	0.098	-0.408
1409	A	18	X	5	41	138.01	163.26	52860.9	0.02	-0.646
1409	C	19	X	1	141	144.71	163.26	52860.9	0.069	-0.544
1409	C	19	X	1	146	144.76	163.31	52865.1	0.088	-0.575
1409	C	19	X	2	1	144.81	163.36	52869.4	0.036	-0.839
1409	C	19	X	2	6	144.86	163.41	52873.7	0.011	-0.861
1409	C	19	X	2	11	144.91	163.46	52878	-0.043	-0.834
1409	C	19	X	2	16	144.96	163.51	52882.3	-0.045	-0.849
1409	C	19	X	2	21	145.01	163.56	52886.6	-0.021	-0.772
1409	C	19	X	2	26	145.06	163.61	52890.9	0.024	-0.796
1409	C	19	X	2	32	145.12	163.67	52896	-0.227	-0.924
1409	C	19	X	2	46	145.26	163.81	52908	-0.004	-0.834
1409	C	19	X	2	51	145.31	163.86	52912.3	0.051	-0.829
1409	C	19	X	2	56	145.36	163.91	52916.6	0.084	-0.817
1409	C	19	X	2	60	145.4	163.95	52920	0.071	-0.815
1409	C	19	X	2	66	145.46	164.01	52925.1	0.096	-0.779
1409	C	19	X	2	72	145.52	164.07	52930.3	0.064	-0.736
1409	C	19	X	2	76	145.56	164.11	52933.7	0.108	-0.737
1409	C	19	X	2	82	145.62	164.17	52938.9	0.088	-0.761
1409	C	19	X	2	85	145.65	164.2	52941.4	0.088	-0.837
1409	C	19	X	2	92	145.72	164.27	52947.4	-0.141	-0.956
1409	C	19	X	2	96	145.76	164.31	52950.9	-0.117	-0.918
1409	C	19	X	2	102	145.82	164.37	52956	-0.151	-0.853
1409	C	19	X	2	106	145.86	164.41	52959.4	-0.14	-0.946
1409	B	17	X	1	31	142.01	164.46	52963.7	-0.03	-0.649
1409	C	19	X	2	112	145.92	164.47	52964.6	-0.069	-0.867
1409	C	19	X	2	116	145.96	164.51	52968	0.172	-0.697
1409	B	17	X	1	36	142.06	164.51	52968	0.075	-0.543
1409	C	19	X	2	121	146.01	164.56	52972.3	0.177	-0.577
1409	B	17	X	1	41	142.11	164.56	52972.3	0.194	-0.445
1409	B	17	X	1	46	142.16	164.61	52976.6	0.033	-0.654
1409	B	17	X	1	51	142.21	164.66	52980.9	0.142	-0.488
1409	B	17	X	1	56	142.26	164.71	52985.1	0.235	-0.381
1409	B	17	X	1	61	142.31	164.76	52989.4	0.19	-0.432
1409	B	17	X	1	66	142.36	164.81	52993.7	0.253	-0.523
1409	B	17	X	1	71	142.41	164.86	52998	-0.029	-0.647
1409	B	17	X	1	76	142.46	164.91	53002.3	-0.132	-0.754
1409	B	17	X	1	81	142.51	164.96	53006.6	-0.151	-0.817
1409	B	17	X	1	86	142.56	165.01	53010.9	-0.26	-0.832
1409	B	17	X	1	91	142.61	165.06	53015.6	-0.175	-0.636
1409	B	17	X	1	96	142.66	165.11	53020.2	-0.098	-0.723
1409	B	17	X	1	101	142.71	165.16	53024.9	-0.073	-0.718
1409	B	17	X	1	106	142.76	165.21	53029.5	-0.038	-0.761
1409	B	17	X	1	111	142.81	165.26	53034.1	-0.048	-0.642
1409	B	17	X	1	116	142.86	165.31	53038.8	-0.102	-0.746
1409	B	17	X	1	121	142.91	165.36	53043.4	-0.135	-0.774
1409	B	17	X	1	126	142.96	165.41	53048.1	-0.17	-0.621
1409	B	17	X	1	131	143.01	165.46	53052.7	-0.189	-0.801
1409	B	17	X	1	136	143.06	165.51	53057.4	-0.211	-0.751
1409	B	17	X	1	141	143.11	165.56	53062	-0.115	-0.747
1409	B	17	X	1	146	143.16	165.61	53066.6	-0.028	-0.672
1409	B	17	X	2	2	143.22	165.67	53072.2	-0.027	-0.676
1409	B	17	X	2	6	143.26	165.71	53075.9	0.049	-0.565
1409	B	17	X	2	11	143.31	165.76	53080.6	0.043	-0.482
1409	B	17	X	2	16	143.36	165.81	53085.2	-0.166	-0.654
1409	B	17	X	2	21	143.41	165.86	53089.9	-0.147	-0.753
1409	B	17	X	2	26	143.46	165.91	53094.5	-0.229	-0.794
1409	B	17	X	2	31	143.51	165.96	53099.1	-0.354	-0.896
1409	B	17	X	2	36	143.56	166.01	53103.8	-0.525	-0.969
1409	B	17	X	2	41	143.61	166.06	53108.4	-0.522	-0.967
1409	B	17	X	2	46	143.66	166.11	53113.1	-0.32	-0.785
1409	B	17	X	2	51	143.71	166.16	53117.7	-0.147	-0.648
1409	B	17	X	2	56	143.76	166.21	53122.4	-0.086	-0.665
1409	B	17	X	2	61	143.81	166.26	53127	-0.031	-0.553
1409	B	17	X	2	66	143.86	166.31	53131.6	-0.123	-0.686
1409	B	17	X	2	71	143.91	166.36	53136.3	0.048	-0.565
1409	B	17	X	2	76	143.96	166.41	53140.9	-0.124	-0.573
1409	B	17	X	2	81	144.01	166.46	53145.6	-0.275	-0.75
1409	B	17	X	2	84	144.04	166.49	53148.4	-0.165	-0.668
1409	B	17	X	2	91	144.11	166.56	53154.9	-0.258	-0.744
1409	B	17	X	2	96	144.16	166.61	53159.5	-0.205	-0.681
1409	B	17	X	2	102	144.22	166.67	53165.1	-0.287	-0.646
1409	B	17	X	2	106	144.26	166.71	53168.8	-0.297	-0.63
1409	B	17	X	2	109	144.29	166.74	53171.6	-0.31	-0.691
1409	B	17	X	2	115	144.35	166.8	53177.1	-0.316	-0.639
1409	B	17	X	2	121	144.41	166.86	53182.7	-0.449	-0.942
1409	B	17	X	2	127	144.47	166.92	53188.3	-0.507	-0.914
1409	B	17	X	2	130	144.5	166.95	53191.1	-0.505	-1.022
1409	B	17	X	2	135	144.55	167	53195.7	-0.422	-0.928
1409	B	17	X	2	141	144.61	167.06	53201.3	-0.163	-0.723
1409	B	17	X	2	146	144.66	167.11	53205.9	0.021	-0.472
1409	B	17	X	3	1	144.71	167.16	53210.6	0.099	-0.436
1409	B	17	X	3	6	144.76	167.21	53215.2	0.039	-0.515
1409	B	17	X	3	11	144.81	167.26	53219.9	-0.171	-0.664
1409	B	17	X	3	16	144.86	167.31	53224.5	-0.209	-0.688
1409	B	17	X	3	21	144.91	167.36	53229.1	-0.337	-0.753
1409	B	17	X	3	26	144.96	167.41	53233.8	-0.412	-0.847
1409	B	17	X	3	42	145.12	167.57	53248.6	-0.201	-0.611
1409	B	17	X	3	46	145.16	167.61	53252.4	-0.35	-0.82
1409	B	17	X	3	51	145.21	167.66	53257	-0.228	-0.832
1409	B	17	X	3	56	145.26	167.71	53261.6	-0.127	-0.664
1409	B	17	X	3	61	145.31	167.76	53266.3	0.05	-0.602
1409	B	17	X	3	66	145.36	167.81	53270.9	0.087	-0.565
1409	B	17	X	3	71	145.41	167.86	53275.6	-0.182	-0.716
1409	B	17	X	3	76	145.46	167.91	53280.2	0.005	-0.616
1409	B	17	X	3	81	145.51	167.96	53284.9	0.099	-0.484
1409	B	17	X	3	86	145.56	168.01	53289.5	0.111	-0.47
1409	B	17	X	3	91	145.61	168.06	53294.1	0.14	-0.539
1409	B	17	X	3	96	145.66	168.11	53298.8	-0.098	-0.596
1409	B	17	X	3	101	145.71	168.16	53303.4	-0.168	-0.846
1409	B	17	X	3	106	145.76	168.21	53308.1	0.025	-0.589
1409	B	17	X	3	111	145.81	168.26	53312.7	0.082	-0.544
1409	B	17	X	3	116	145.86	168.31	53317.4	0.264	-0.333
1409	B	17	X	3	121	145.91	168.36	53322	0.357	-0.342
1409	B	17	X	3	126	145.96	168.41	53326.6	0.372	-0.319
1409	B	17	X	3	131	146.01	168.46	53331.3	0.245	-0.471
1409	B	17	X	3	136	146.06	168.51	53335.9	0.159	-0.457
1409	B	17	X	3	141	146.11	168.56	53340.6	0.085	-0.536
1409	B	17	X	3	146	146.16	168.61	53345.2	0.029	-0.552
1409	B	17	X	4	1	146.21	168.66	53349.9	0.067	-0.586
1409	B	17	X	4	6	146.26	168.71	53354.5	0.012	-0.601
1409	B	17	X	4	11	146.31	168.76	53359.1	0.026	-0.596
1409	B	17	X	4	16	146.36	168.81	53363.8	0.031	-0.52
1409	B	17	X	4	21	146.41	168.86	53368.4	-0.017	-0.6
1409	B	17	X	4	26	146.46	168.91	53373.1	0.279	-0.292
1409	B	17	X	4	31	146.51	168.96	53377.7	0.31	-0.354
1409	C	20	X	2	3	150.83	168.98	53379.6	0.094	-0.384
1409	B	17	X	4	36	146.56	169.01	53382.4	0.153	-0.491
1409	C	20	X	2	6	150.86	169.01	53382.4	0.153	-0.405
1409	B	17	X	4	41	146.61	169.06	53387	0.049	-0.584
1409	C	20	X	2	11	150.91	169.06	53387	0.257	-0.353
1409	B	17	X	4	46	146.66	169.11	53391.6	-0.133	-0.706
1409	C	20	X	2	17	150.97	169.12	53392.6	0.356	-0.312
1409	B	17	X	4	51	146.71	169.16	53396.3	-0.216	-0.732
1409	C	20	X	2	23	151.03	169.18	53398.1	0.337	-0.267
1409	B	17	X	4	56	146.76	169.21	53400.9	0.063	-0.532
1409	C	20	X	2	29	151.09	169.24	53403.6	0.414	-0.27
1409	B	17	X	4	61	146.81	169.26	53405.3	0.198	-0.428
1409	B	17	X	4	66	146.86	169.31	53409.8	0.135	-0.454
1409	C	20	X	2	36	151.16	169.31	53409.8	0.34	-0.309
1409	C	20	X	2	40	151.2	169.35	53413.3	0.255	-0.358
1409	B	17	X	4	71	146.91	169.36	53414.2	0.185	-0.411
1409	B	17	X	4	76	146.96	169.41	53418.7	0.269	-0.344
1409	C	20	X	2	46	151.26	169.41	53418.7	0.239	-0.415
1409	B	17	X	4	81	147.01	169.46	53423.1	0.274	-0.389
1409	C	20	X	2	54	151.34	169.49	53425.8	0.179	-0.348
1409	B	17	X	4	86	147.06	169.51	53427.6	0.344	-0.292
1409	B	17	X	4	91	147.11	169.56	53432	0.338	-0.335
1409	C	20	X	2	61	151.41	169.56	53432	0.202	-0.396
1409	B	17	X	4	96	147.16	169.61	53436.4	0.229	-0.408
1409	C	20	X	2	66	151.46	169.61	53436.4	0.277	-0.416
1409	B	17	X	4	101	147.21	169.66	53440.9	0.166	-0.421
1409	C	20	X	2	73	151.53	169.68	53442.7	0.193	-0.467
1409	B	17	X	4	106	147.26	169.71	53445.3	0.158	-0.436
1409	C	20	X	2	80	151.6	169.75	53448.9	0.209	-0.479
1409	B	17	X	4	111	147.31	169.76	53449.8	0.17	-0.329
1409	B	17	X	4	116	147.36	169.81	53454.2	0.203	-0.301
1409	C	20	X	2	88	151.68	169.83	53456	0.266	-0.362
1409	B	17	X	4	121	147.41	169.86	53458.7	0.16	-0.413
1409	C	20	X	2	92	151.72	169.87	53459.6	0.319	-0.283
1409	B	17	X	4	126	147.46	169.91	53463.1	0.135	-0.427
1409	C	20	X	2	96	151.76	169.91	53463.1	0.303	-0.339
1409	C	20	X	2	99	151.79	169.94	53465.8	0.198	-0.393
1409	B	17	X	4	131	147.51	169.96	53467.6	0.208	-0.327
1409	C	20	X	2	105	151.85	170	53471.1	0.114	-0.52
1409	B	17	X	4	136	147.56	170.01	53472	0.22	-0.28
1409	B	17	X	4	141	147.61	170.06	53476.4	0.289	-0.372
1409	C	20	X	2	111	151.91	170.06	53476.4	0.04	-0.391
1409	B	17	X	4	146	147.66	170.11	53480.9	0.201	-0.428
1409	C	20	X	2	116	151.96	170.11	53480.9	0.051	-0.539
1409	B	17	X	5	1	147.71	170.16	53485.3	0.134	-0.437
1409	C	20	X	2	121	152.01	170.16	53485.3	0.151	-0.334
1409	B	17	X	5	6	147.76	170.21	53489.8	0.033	-0.624
1409	C	20	X	2	126	152.06	170.21	53489.8	0.095	-0.456
1409	B	17	X	5	11	147.81	170.26	53494.2	0.028	-0.52
1409	C	20	X	2	131	152.11	170.26	53494.2	0.206	-0.366
1409	B	17	X	5	16	147.86	170.31	53498.7	0.084	-0.551
1409	C	20	X	2	138	152.18	170.33	53500.4	0.131	-0.542
1409	B	17	X	5	21	147.91	170.36	53503.1	0.111	-0.382
1409	C	20	X	2	141	152.21	170.36	53503.1	0.228	-0.397
1409	B	17	X	5	26	147.96	170.41	53507.6	0.141	-0.532
1409	C	20	X	2	147	152.27	170.42	53508.4	0.123	-0.482
1409	B	17	X	5	31	148.01	170.46	53512	0.133	-0.441
1409	B	17	X	5	33	148.03	170.48	53513.8	-0.581	-0.786
1409	B	17	X	5	36	148.06	170.51	53516.4	0.198	-0.373
1409	C	20	X	3	6	152.36	170.51	53516.4	0.236	-0.388
1409	C	20	X	3	10	152.4	170.55	53520	0.232	-0.266
1409	B	17	X	5	41	148.11	170.56	53520.9	0.273	-0.359
1409	B	17	X	5	46	148.16	170.61	53525.3	0.283	-0.287
1409	C	20	X	3	16	152.46	170.61	53525.3	0.292	-0.302
1409	B	17	X	5	51	148.21	170.66	53529.8	0.273	-0.29
1409	C	20	X	3	21	152.51	170.66	53529.8	0.254	-0.319
1409	B	17	X	5	56	148.26	170.71	53534.2	0.251	-0.272
1409	C	20	X	3	26	152.56	170.71	53534.2	0.298	-0.182
1409	B	17	X	5	61	148.31	170.76	53538.7	0.19	-0.427
1409	C	20	X	3	31	152.61	170.76	53538.7	0.158	-0.392
1409	B	17	X	5	66	148.36	170.81	53543.1	0.138	-0.439
1409	C	20	X	3	36	152.66	170.81	53543.1	0.216	-0.363
1409	B	17	X	5	71	148.41	170.86	53547.6	-0.04	-0.62
1409	C	20	X	3	42	152.72	170.87	53548.4	0.013	-0.51
1409	B	17	X	5	76	148.46	170.91	53552	-0.038	-0.601
1409	C	20	X	3	46	152.76	170.91	53552	-0.058	-0.681
1409	B	17	X	5	81	148.51	170.96	53556.4	-0.072	-0.634
1409	C	20	X	3	52	152.82	170.97	53557.3	0.084	-0.483
1409	B	17	X	5	86	148.56	171.01	53560.9	0.049	-0.491
1409	C	20	X	3	56	152.86	171.01	53560.9	0.037	-0.555
1409	C	20	X	3	60	152.9	171.05	53564.4	0.023	-0.546
1409	B	17	X	5	91	148.61	171.06	53565.3	0.008	-0.514
1409	C	20	X	3	64	152.94	171.09	53568	0.002	-0.532
1409	B	17	X	5	96	148.66	171.11	53569.8	0.058	-0.508
1409	C	20	X	3	67	152.97	171.12	53570.7	0.103	-0.422
1409	B	17	X	5	101	148.71	171.16	53574.2	0.088	-0.474
1409	C	20	X	3	71	153.01	171.16	53574.2	0.069	-0.385
1409	C	20	X	3	76	153.06	171.21	53578.7	0.181	-0.16
1409	C	20	X	3	80	153.1	171.25	53582.2	0.176	-0.354
1409	C	20	X	3	86	153.16	171.31	53587.6	0.106	-0.352
1409	C	20	X	3	91	153.21	171.36	53592	-0.01	-0.526
1409	C	20	X	3	94	153.24	171.39	53594.7	-0.073	-0.561
1409	C	20	X	3	99	153.29	171.44	53599.1	-0.196	-0.593
1409	C	20	X	3	103	153.33	171.48	53602.7	-0.309	-0.639
1409	C	20	X	3	111	153.41	171.56	53609.8	-0.799	-1.122
1409	C	20	X	3	118	153.48	171.63	53616	-0.373	-0.695
1409	C	20	X	3	124	153.54	171.69	53621.3	-0.178	-0.612
1409	C	20	X	3	128	153.58	171.73	53624.9	-0.087	-0.556
1409	C	20	X	3	132	153.62	171.77	53628.4	-0.027	-0.669
1409	C	20	X	3	136	153.66	171.81	53632	0.036	-0.584
1409	C	20	X	3	142	153.72	171.87	53637.3	-0.121	-0.611
1409	C	20	X	3	146	153.76	171.91	53640.9	0.001	-0.477
1409	C	20	X	4	2	153.82	171.97	53646.2	0.018	-0.486
1409	C	20	X	4	8	153.88	172.03	53651.6	0.031	-0.51
1409	C	20	X	4	13	153.93	172.08	53656	0.067	-0.474
1409	C	20	X	4	17	153.97	172.12	53659.6	0.064	-0.479
1409	C	20	X	4	21	154.01	172.16	53663.1	0.104	-0.439
1409	C	20	X	4	27	154.07	172.22	53668.4	0.032	-0.428
1409	C	20	X	4	31	154.11	172.26	53672	-0.002	-0.494
1409	C	20	X	4	35	154.15	172.3	53675.6	-0.001	-0.443
1409	C	20	X	4	39	154.19	172.34	53679.1	-0.219	-0.634
1409	C	20	X	4	48	154.28	172.43	53687.1	-0.405	-0.789
1409	C	20	X	4	53	154.33	172.48	53691.6	-0.378	-0.644
