# Supplementary material for: Sensitivity of ocean circulation to warming during the Early Eocene greenhouse
Source: Proc Natl Acad Sci U S A. 2024 Jun 3;121(24):e2311980121. doi: 10.1073/pnas.2311980121 (PMC11181020; doi:10.1073/pnas.2311980121)
Supplement: Supplementary file 4 — Dataset S03 (XLSX) [file pnas.2311980121.sd03.xlsx]

## Sheet: Sheet1
Dataset S3. Age-depth ties for IODP Site U1409.
Depth (mcd)	Age	Comment
95.6	46.1
103	46.58
109.75	47.03
112.07	47.2
112.08	47.47
115.1	47.77
117.7	48.13
119.5	48.36
121.6	48.84
125	49.24
125.8	49.45
128.6	49.77
131	49.9
134.8	50.2
136.6	50.38
139.7	50.61
140.8	50.75
143.6	51
145	51.09
147.4	51.435
150.5	51.72
153	51.97
154.1	52.12
156.7	52.3
157.95	52.4
159.2	52.5
160.8	52.65
165	53.01
169.2	53.4
172.8	53.72
179.89	54.49	hiatus
179.9	55.9
183.3	56.18
